# Supplementary material for: Gene Amplification-Associated Overexpression of the Selenoprotein tRNA Enzyme TRIT1 Confers Sensitivity to Arsenic Trioxide in Small-Cell Lung Cancer
Source: Cancers (Basel). 2021 Apr 14;13(8):1869. doi: 10.3390/cancers13081869 (PMC8070726; doi:10.3390/cancers13081869)
Supplement: Supplementary file 1 [file cancers-13-01869-s001.zip]

Archive with 3 entries (2 files):
- cancers-1133923-supplementary/
- cancers-1133923-supplementary/cancers-1133923-supplementary.pdf
- cancers-1133923-supplementary/cancers-1133923-supplementary.xlsx
