# Supplementary material for: Gene Amplification-Associated Overexpression of the Selenoprotein tRNA Enzyme TRIT1 Confers Sensitivity to Arsenic Trioxide in Small-Cell Lung Cancer
Source: Cancers (Basel). 2021 Apr 14;13(8):1869. doi: 10.3390/cancers13081869 (PMC8070726; doi:10.3390/cancers13081869)
Supplement: Supplementary file 1 [file cancers-13-01869-s001.zip › cancers-1133923-supplementary/cancers-1133923-supplementary.xlsx]

## Sheet: TRIT1
	Dataset S1A: Methylation and Copy Number dataset for the TRIT1 gene in the cell lines included in the Sanger dataset (Iorio et al., Cell, 2016) and the Broad Institute Cancer Cell Line Encyclopedia (CCLE, Ghandi et al., Nature, 2019). Methylation data (orange header) includes the CpG sites interrogated with the HumanMethylation450 bead array (green=unmethylated; red=methylated), including the ann…
			Methylation						Copy number
	Target ID		cg21852503	cg07377740	cg24119077	cg25272712	cg06717841		Copy number
	CHR		1
	MAPINFO		40348977	40349141	40349270	40349284	40349329
	UCSC REFGENE NAME		TRIT1
	UCSC REFGENE GROUP		Body	1st Exon	TSS200
	RELATIONSHIP TO CpG ISLAND		Island				S_Shore
	Cell line	Tissue of origin
	SW13	ADRENAL GLAND	0.0279861	0.0244996	0.050875	0.0405091	0.0793195		2
	BE2M17	AUTONOMIC GANGLIA	0.0266072	0.0257945	0.0529285	0.0424655	0.0776156		2
	CHP126	AUTONOMIC GANGLIA	0.0351468	0.0699632	0.0572332	0.0600306	0.106589		2
	CHP134	AUTONOMIC GANGLIA	0.0319628	0.0281952	0.0427946	0.0445691	0.0660853		2
	CHP212	AUTONOMIC GANGLIA	0.03119	0.0258318	0.0544439	0.0519928	0.0618811		1
	GIMEN	AUTONOMIC GANGLIA	0.0365788	0.0484412	0.0799885	0.0539852	0.0805497		2
	GOTO	AUTONOMIC GANGLIA	0.0218639	0.0357237	0.0776449	0.0718312	0.0971797		4
	IMR5	AUTONOMIC GANGLIA	0.0263445	0.0358565	0.0577433	0.0576361	0.0769132		2
	KELLY	AUTONOMIC GANGLIA	0.0244073	0.0328656	0.0678547	0.0420071	0.0698734		2
	KPNRTBM1	AUTONOMIC GANGLIA	0.0288837	0.0220537	0.0303587	0.0358476	0.067558		2
	KPNYN	AUTONOMIC GANGLIA	0.031472	0.0348137	0.0432199	0.0368067	0.0771139		2
	KPNYS	AUTONOMIC GANGLIA	0.0262237	0.0423479	0.0661748	0.0492653	0.088024		2
	LAN6	AUTONOMIC GANGLIA	0.0278328	0.0549421	0.0540562	0.0530245	0.0773349		2
	MCIXC	AUTONOMIC GANGLIA	0.0237969	0.0254676	0.059543	0.0542216	0.0787008		2
	MHHNB11	AUTONOMIC GANGLIA	0.0238048	0.0338384	0.0651133	0.0532566	0.0878351		3
	NB1	AUTONOMIC GANGLIA	0.0342592	0.0352071	0.0564485	0.046246	0.0703586		2
	NB10	AUTONOMIC GANGLIA	0.0259478	0.0284399	0.0481261	0.0331741	0.069129		2
	NB12	AUTONOMIC GANGLIA	0.047247	0.0314636	0.059661	0.0473746	0.0875218		2
	NB13	AUTONOMIC GANGLIA	0.0257248	0.0403176	0.0627843	0.0522042	0.0704447		2
	NB14	AUTONOMIC GANGLIA	0.0239914	0.0726893	0.0722287	0.077792	0.10147		2
	NB17	AUTONOMIC GANGLIA	0.0334773	0.0352313	0.0484199	0.0554737	0.0670769		2
	NB5	AUTONOMIC GANGLIA	0.0264716	0.0359693	0.0704211	0.0622299	0.0905331		2
	NB6	AUTONOMIC GANGLIA	0.026484	0.027593	0.0571976	0.040237	0.0667068		2
	NB69	AUTONOMIC GANGLIA	0.0270779	0.035409	0.0650224	0.0524075	0.0724377		2
	NB7	AUTONOMIC GANGLIA	0.0302614	0.0408261	0.0526867	0.0492019	0.0720292		2
	NBTU110	AUTONOMIC GANGLIA	0.0282106	0.0335679	0.0745441	0.0416806	0.0786089		2
	NH12	AUTONOMIC GANGLIA	0.0338522	0.0215936	0.0503787	0.0429122	0.0602299		2
	SIMA	AUTONOMIC GANGLIA	0.028051	0.0271193	0.0578501	0.0431299	0.0643392		2
	SKNAS	AUTONOMIC GANGLIA	0.023563	0.0527728	0.0750891	0.0665971	0.0930754		2
	SKNDZ	AUTONOMIC GANGLIA	0.0238556	0.0366567	0.0583768	0.0461816	0.0787405		2
	SKNFI	AUTONOMIC GANGLIA	0.0226077	0.0247164	0.0416778	0.0424596	0.0735223		2
	SKNSH	AUTONOMIC GANGLIA	0.024933	0.0263945	0.0451781	0.0449807	0.0908752		2
	TGW	AUTONOMIC GANGLIA	0.0231941	0.037702	0.0844054	0.047198	0.101162		2
	EGI1	BILIARY TRACT	0.0277897	0.030684	0.0684706	0.0363473	0.066334		2
	ETK1	BILIARY TRACT	0.0249784	0.0348262	0.0601557	0.0474655	0.0657189		2
	HUCCT1	BILIARY TRACT	0.030145	0.0487468	0.0689424	0.0559881	0.0812039		2
	TGBC1TKB	BILIARY TRACT	0.0287013	0.0224793	0.0504067	0.0393304	0.0608395		2
	TGBC24TKB	BILIARY TRACT	0.0275861	0.0299534	0.0634279	0.0490414	0.0719243		2
	A673	BONE	0.0340929	0.0335998	0.0643224	0.0504827	0.0751663		2
	CADOES1	BONE	0.0320097	0.0310454	0.0689044	0.0389082	0.0797596		2
	CAL72	BONE	0.0304721	0.025839	0.0608789	0.0431164	0.0758321		2
	CAL78	BONE	0.0254598	0.0386092	0.0973269	0.0546218	0.107904		3
	CS1	BONE	0.0313988	0.0489693	0.0592477	0.0457605	0.0876698		2
	ES1	BONE	0.0252469	0.0254089	0.0505193	0.0457877	0.07648		2
	ES3	BONE	0.0226303	0.0301464	0.0761522	0.0464432	0.0732431		2
	ES4	BONE	0.0255177	0.0266918	0.0486386	0.0451293	0.0631523		2
	ES5	BONE	0.0239373	0.0240348	0.0573274	0.0679141	0.0748523		2
	ES7	BONE	0.0256185	0.0289759	0.0655801	0.0407642	0.0732545		2
	ES8	BONE	0.0282779	0.0229635	0.0557401	0.0368481	0.0621458		2
	EW1	BONE	0.0312787	0.0259781	0.0525999	0.0488576	0.0779474		2
	EW11	BONE	0.024609	0.0242188	0.0724135	0.0695686	0.0738019		2
	EW12	BONE	0.0225047	0.0243975	0.0884171	0.0746067	0.0771696		2
	EW13	BONE	0.0301998	0.0257824	0.0687949	0.0506388	0.0689335		2
	EW16	BONE	0.0234279	0.027928	0.0696727	0.0405541	0.0671272		2
	EW18	BONE	0.0223957	0.0240332	0.0666156	0.0449937	0.0719685		3
	EW22	BONE	0.0240924	0.0240591	0.0758779	0.0445914	0.0707448		2
	EW24	BONE	0.0256392	0.0203301	0.0576209	0.0403136	0.0677407		2
	EW3	BONE	0.0252373	0.0284589	0.0765184	0.044349	0.0814088		2
	EW7	BONE	0.0242182	0.0260743	0.0462685	0.036109	0.064151		2
	G292CLONEA141B1	BONE	0.0300992	0.0394654	0.0985987	0.0581506	0.0772828		2
	HEMCSS	BONE	0.0291019	0.0434869	0.0659905	0.0433985	0.108879		2
	HOS	BONE	0.0242013	0.0283048	0.0622895	0.0381949	0.0703682		2
	HUO3N1	BONE	0.0254645	0.0211644	0.0734696	0.0529835	0.0818721		2
	HUO9	BONE	0.027231	0.0241821	0.0508953	0.0358863	0.0730618		2
	MG63	BONE	0.0270807	0.0265033	0.0672612	0.0384962	0.0670903		2
	MHHES1	BONE	0.0240682	0.0365512	0.0614027	0.0455528	0.0843866		2
	NOS1	BONE	0.0295095	0.0252881	0.0561087	0.0394381	0.0659282		2
	NY	BONE	0.0256155	0.0213426	0.0527003	0.0352517	0.0717051		2
	SAOS2	BONE	0.03293	0.0253427	0.0617852	0.0403042	0.0706631		2
	SJSA1	BONE	0.0242466	0.0253965	0.0654207	0.0533363	0.0716567		2
	SKES1	BONE	0.0263852	0.0278067	0.0706691	0.0503814	0.0709339		2
	SKPNDW	BONE	0.0265476	0.0274708	0.0557435	0.0508029	0.0858703		2
	TC71	BONE	0.0268658	0.0403905	0.0669036	0.0455778	0.0898265		2
	U2OS	BONE	0.0236941	0.0375601	0.0689543	0.0490209	0.0937073		2
	VAESBJ	BONE	0.0319145	0.037003	0.0523561	0.0505841	0.0768357		2
	AU565	BREAST	0.0265552	0.0241587	0.0574384	0.0405225	0.0677189		2
	BT20	BREAST	0.0233615	0.0232313	0.0484003	0.0402824	0.0616189		2
	BT474	BREAST	0.0290436	0.0319798	0.0404935	0.0432382	0.0687393		2
	BT483	BREAST	0.0198882	0.0181352	0.0488781	0.0376889	0.0695685		2
	BT549	BREAST	0.0165889	0.0230331	0.0800943	0.0700254	0.0838936		2
	CAL120	BREAST	0.0270066	0.0375138	0.0749077	0.0446507	0.0745658		2
	CAL148	BREAST	0.0241715	0.0332767	0.0347965	0.0420889	0.0639901		2
	CAL51	BREAST	0.021439	0.03529	0.0606616	0.050345	0.100972		2
	CAL851	BREAST	0.0234472	0.0226337	0.0452057	0.0472649	0.0732309		2
	CAMA1	BREAST	0.0305793	0.0376825	0.0448022	0.0625255	0.0823077		2
	COLO824	BREAST	0.0263451	0.0305161	0.0568187	0.0512546	0.0962354		2
	DU4475	BREAST	0.0264663	0.0282019	0.0652879	0.0339106	0.0770373		2
	EFM19	BREAST	0.0199352	0.029745	0.0500122	0.0369277	0.070152		2
	EFM192A	BREAST	0.0278399	0.0250128	0.0409749	0.0350948	0.0621173		2
	EVSAT	BREAST	0.0328666	0.0251104	0.045945	0.0343028	0.0801179		2
	HCC1143	BREAST	0.0315857	0.0329022	0.0625547	0.0451977	0.0818596		2
	HCC1187	BREAST	0.0260223	0.0533445	0.0845459	0.0695573	0.10771		3
	HCC1395	BREAST	0.0196322	0.0202677	0.0440501	0.0446272	0.0653706		2
	HCC1419	BREAST	0.0297437	0.0255583	0.0567574	0.0504655	0.0779917		3
	HCC1428	BREAST	0.0245945	0.0191489	0.0383622	0.0347824	0.0617012		2
	HCC1500	BREAST	0.0231149	0.0227681	0.059577	0.0441536	0.0690509		2
	HCC1569	BREAST	0.0207888	0.0352019	0.0693931	0.053573	0.0878725		3
	HCC1599	BREAST	0.0237648	0.0310969	0.0542936	0.0518846	0.0816775		2
	HCC1806	BREAST	0.0288362	0.0708982	0.0607425	0.0543932	0.126848		2
	HCC1937	BREAST	0.0320323	0.0365011	0.0587661	0.0473174	0.0857081		2
	HCC1954	BREAST	0.0294377	0.0512102	0.0636259	0.0512761	0.1103		2
	HCC202	BREAST	0.0225677	0.0239017	0.050494	0.0387604	0.0816077		2
	HCC2157	BREAST	0.0232746	0.0487736	0.0550235	0.0527668	0.0842395		2
	HCC2218	BREAST	0.0317863	0.0617571	0.0608249	0.0623445	0.0778448		2
	HCC38	BREAST	0.019537	0.0384976	0.0617924	0.0364565	0.0753894		2
	HCC70	BREAST	0.028395	0.0457517	0.0611457	0.0818203	0.0988532		3
	HDQP1	BREAST	0.024923	0.0291629	0.0497621	0.0317352	0.0665689		2
	HS578T	BREAST	0.0265202	0.0363747	0.0643727	0.0396507	0.0797112		2
	MCF7	BREAST	0.0255818	0.0221753	0.0408415	0.0349988	0.0483373		2
	MDAMB157	BREAST	0.028647	0.0209816	0.0551287	0.0595763	0.0699511		2
	MDAMB231	BREAST	0.0225919	0.0207438	0.0569163	0.0479503	0.0682995		2
	MDAMB330	BREAST	0.0352336	0.0310813	0.0507793	0.0519539	0.0798065		2
	MDAMB361	BREAST	0.0283207	0.0249237	0.0386966	0.0464131	0.0686768		2
	MDAMB415	BREAST	0.0265627	0.0309476	0.0496885	0.0425164	0.0756947		2
	MDAMB436	BREAST	0.0207389	0.0250003	0.0479805	0.036258	0.0650047		2
	MDAMB453	BREAST	0.0247165	0.0406184	0.0421102	0.0488989	0.0684818		2
	MDAMB468	BREAST	0.0380614	0.0198834	0.0645564	0.0711166	0.0813778		3
	MFM223	BREAST	0.0237903	0.0524488	0.045174	0.0636689	0.0849828		2
	MRKNU1	BREAST	0.0303573	0.0415735	0.0473994	0.0466536	0.0760237		2
	OCUBM	BREAST	0.0215254	0.035678	0.0411943	0.0419801	0.0775531		2
	T47D	BREAST	0.0278845	0.0206838	0.0389933	0.0422747	0.0698311		2
	UACC812	BREAST	0.0257468	0.0252671	0.0539355	0.0453232	0.0751022		2
	UACC893	BREAST	0.0209361	0.072264	0.0584805	0.0584075	0.102252		2
	ZR7530	BREAST	0.0247081	0.0575526	0.036058	0.049665	0.0861632		2
	42MGBA	CENTRAL NERVOUS SYSTEM	0.0219526	0.024797	0.0636032	0.048676	0.0751689		2
	8MGBA	CENTRAL NERVOUS SYSTEM	0.024963	0.0275197	0.0504665	0.0424764	0.0754166		3
	A172	CENTRAL NERVOUS SYSTEM	0.0328629	0.0463426	0.0801487	0.0587855	0.0788737		2
	AM38	CENTRAL NERVOUS SYSTEM	0.0517619	0.0608182	0.101567	0.0501761	0.0723563		2
	BECKER	CENTRAL NERVOUS SYSTEM	0.0292172	0.0232197	0.0670799	0.045333	0.0750618		3
	CAS1	CENTRAL NERVOUS SYSTEM	0.0272731	0.0298428	0.0483586	0.0454852	0.0577243		2
	CCFSTTG1	CENTRAL NERVOUS SYSTEM	0.0339704	0.0388184	0.0735208	0.0409805	0.0744597		2
	D245MG	CENTRAL NERVOUS SYSTEM	0.0353894	0.0867608	0.0804308	0.0642351	0.107524		2
	D247MG	CENTRAL NERVOUS SYSTEM	0.0296325	0.0299019	0.0616848	0.0386466	0.0675939		2
	D263MG	CENTRAL NERVOUS SYSTEM	0.0264763	0.0301549	0.0590731	0.077453	0.082287		2
	D283MED	CENTRAL NERVOUS SYSTEM	0.0307519	0.0297373	0.0650036	0.0481964	0.0760735		2
	D336MG	CENTRAL NERVOUS SYSTEM	0.0290738	0.0341487	0.0658721	0.0471165	0.0976663		2
	D392MG	CENTRAL NERVOUS SYSTEM	0.0276135	0.0570545	0.0670661	0.052346	0.0982967		2
	D502MG	CENTRAL NERVOUS SYSTEM	0.031855	0.0710452	0.084388	0.0624549	0.0807973		2
	D542MG	CENTRAL NERVOUS SYSTEM	0.0315236	0.0347145	0.0776747	0.053854	0.0678042		2
	D566MG	CENTRAL NERVOUS SYSTEM	0.0297828	0.0465484	0.0661846	0.052853	0.0809596		2
	DAOY	CENTRAL NERVOUS SYSTEM	0.0228317	0.0223254	0.0620375	0.0493942	0.0770968		2
	DBTRG05MG	CENTRAL NERVOUS SYSTEM	0.0331477	0.0247856	0.06087	0.039034	0.0777413		2
	DKMG	CENTRAL NERVOUS SYSTEM	0.0915148	0.0272463	0.0781161	0.0495681	0.0836839		2
	GAMG	CENTRAL NERVOUS SYSTEM	0.0209622	0.0257724	0.0861569	0.0354903	0.0699779		2
	GB1	CENTRAL NERVOUS SYSTEM	0.119036	0.0278534	0.0636911	0.0589822	0.0711787		2
	GI1	CENTRAL NERVOUS SYSTEM	0.0237004	0.028655	0.0529653	0.0538184	0.0714714		2
	GMS10	CENTRAL NERVOUS SYSTEM	0.0290185	0.0280921	0.0660289	0.0517952	0.0772039		2
	H4	CENTRAL NERVOUS SYSTEM	0.0280412	0.0302642	0.070644	0.0346938	0.07155		2
	HS683	CENTRAL NERVOUS SYSTEM	0.0307313	0.029789	0.0758693	0.0377217	0.0848691		2
	KALS1	CENTRAL NERVOUS SYSTEM	0.0315225	0.0338748	0.0569618	0.0517946	0.0824791		2
	KINGS1	CENTRAL NERVOUS SYSTEM	0.0343662	0.0283971	0.0610137	0.0523456	0.0840252		2
	KNS42	CENTRAL NERVOUS SYSTEM	0.0300036	0.0250403	0.0540339	0.0440204	0.0709526		2
	KNS81FD	CENTRAL NERVOUS SYSTEM	0.0311604	0.0385499	0.0728426	0.0772895	0.0848111		2
	KS1	CENTRAL NERVOUS SYSTEM	0.0293118	0.0276106	0.0514255	0.045249	0.0759673		2
	LN18	CENTRAL NERVOUS SYSTEM	0.0206209	0.0211389	0.0698099	0.0491306	0.0964169		2
	LN229	CENTRAL NERVOUS SYSTEM	0.021594	0.0303622	0.0620513	0.0467871	0.0724507		2
	LN405	CENTRAL NERVOUS SYSTEM	0.0250656	0.0229286	0.0651308	0.0467942	0.0612412		2
	LNZTA3WT4	CENTRAL NERVOUS SYSTEM	0.0345326	0.0343608	0.0702173	0.0493214	0.0736657		2
	M059J	CENTRAL NERVOUS SYSTEM	0.0261553	0.0220856	0.0510654	0.0356254	0.0615655		2
	MOGGCCM	CENTRAL NERVOUS SYSTEM	0.0730023	0.0209601	0.0615928	0.0481202	0.0759751		2
	MOGGUVW	CENTRAL NERVOUS SYSTEM	0.0258551	0.03391	0.0844801	0.0482071	0.0918353		2
	NMCG1	CENTRAL NERVOUS SYSTEM	0.030952	0.0318265	0.0692126	0.0496905	0.0621065		2
	NO10	CENTRAL NERVOUS SYSTEM	0.0271589	0.0279571	0.0500691	0.0486026	0.078665		2
	NO11	CENTRAL NERVOUS SYSTEM	0.0348642	0.0268895	0.0536711	0.0458788	0.0701054		2
	ONS76	CENTRAL NERVOUS SYSTEM	0.0270305	0.0243375	0.049169	0.0481625	0.0738156		2
	PFSK1	CENTRAL NERVOUS SYSTEM	0.0257032	0.0239342	0.0577014	0.0378167	0.0653284		2
	SF126	CENTRAL NERVOUS SYSTEM	0.033307	0.0419142	0.0749543	0.057192	0.0706768		2
	SF268	CENTRAL NERVOUS SYSTEM	0.0322381	0.0570719	0.0784684	0.0467473	0.08812		2
	SF295	CENTRAL NERVOUS SYSTEM	0.0281959	0.0216476	0.0622158	0.0352964	0.065583		2
	SF539	CENTRAL NERVOUS SYSTEM	0.0264268	0.0448987	0.0741448	0.0502047	0.0912008		2
	SKMG1	CENTRAL NERVOUS SYSTEM	0.0316455	0.0235355	0.0663958	0.0501832	0.0730075		2
	SNB75	CENTRAL NERVOUS SYSTEM	0.0266162	0.0458512	0.0728291	0.0655761	0.0904429		2
	SW1088	CENTRAL NERVOUS SYSTEM	0.023753	0.0246033	0.0828066	0.0425413	0.0877803		2
	SW1783	CENTRAL NERVOUS SYSTEM	0.0297485	0.0278294	0.0641158	0.0454736	0.0917207		2
	T98G	CENTRAL NERVOUS SYSTEM	0.0295374	0.0342128	0.0628371	0.0449111	0.0778703		2
	U031	CENTRAL NERVOUS SYSTEM	0.0296197	0.0381267	0.0563695	0.0412154	0.0859059		NA
	U118MG	CENTRAL NERVOUS SYSTEM	0.0379054	0.0298509	0.0963192	0.0369001	0.0767868		2
	U251	CENTRAL NERVOUS SYSTEM	0.0285788	0.0317121	0.0583681	0.0580803	0.0702814		NA
	U698M	CENTRAL NERVOUS SYSTEM	0.060241	0.0233909	0.0899352	0.0388382	0.0818994		2
	U87MG	CENTRAL NERVOUS SYSTEM	0.0300013	0.0451266	0.0787358	0.0657862	0.102952		2
	YH13	CENTRAL NERVOUS SYSTEM	0.0259785	0.0291961	0.0734998	0.0721107	0.0862125		2
	YKG1	CENTRAL NERVOUS SYSTEM	0.02348	0.0215541	0.0576553	0.0410679	0.0662125		2
	C33A	CERVIX	0.0359971	0.0544293	0.0685257	0.049832	0.0722633		2
	C4I	CERVIX	0.0331498	0.0549103	0.0636502	0.057951	0.0831311		2
	CASKI	CERVIX	0.0363531	0.0515172	0.0661783	0.0519728	0.0865555		2
	DOTC24510	CERVIX	0.0298992	0.0362614	0.0474586	0.0431648	0.0851612		2
	HELA	CERVIX	0.0309623	0.0452689	0.0913848	0.0469583	0.0880808		2
	HT3	CERVIX	0.0339627	0.0428761	0.0623359	0.0457815	0.0678596		2
	ME180	CERVIX	0.0338824	0.0555219	0.0640863	0.0448087	0.0714016		2
	MS751	CERVIX	0.0298523	0.0697375	0.0648448	0.0503224	0.0810192		2
	OMC1	CERVIX	0.0280457	0.0446159	0.0525986	0.0541278	0.0799208		2
	SIHA	CERVIX	0.0300609	0.0653088	0.0720101	0.0528934	0.0849466		2
	SISO	CERVIX	0.0390822	0.0536412	0.0486837	0.0504382	0.077508		2
	SKGIIIA	CERVIX	0.0711331	0.037629	0.0767746	0.0521847	0.0814222		2
	SW756	CERVIX	0.0336378	0.0298041	0.0787398	0.0480139	0.0766174		2
	TCYIK	CERVIX	0.0360008	0.0514472	0.0734531	0.0466475	0.0841787		2
	AN3CA	ENDOMETRIUM	0.027598	0.0417983	0.0691943	0.0343914	0.0880133		2
	COLO684	ENDOMETRIUM	0.0242144	0.0312	0.0640117	0.0423411	0.063578		2
	EN	ENDOMETRIUM	0.02562	0.0519739	0.0741844	0.0856273	0.104385		2
	ESS1	ENDOMETRIUM	0.0240179	0.0256507	0.075649	0.0437195	0.0730628		2
	HEC1	ENDOMETRIUM	0.023345	0.0254775	0.0518021	0.045198	0.0755293		2
	KLE	ENDOMETRIUM	0.019691	0.054202	0.06767	0.0598712	0.0911443		3
	MFE280	ENDOMETRIUM	0.0223788	0.044581	0.0634797	0.0831796	0.0934445		2
	MFE296	ENDOMETRIUM	0.0239056	0.0309127	0.054613	0.0372847	0.0906935		2
	MFE319	ENDOMETRIUM	0.0194367	0.0421792	0.0536314	0.074191	0.0940796		2
	SNGM	ENDOMETRIUM	0.0259473	0.0332341	0.0747639	0.0396419	0.0857513		2
	697	HAEMATOPOIETIC AND LYMPHOID TISSUE	0.337844	0.0239583	0.0893125	0.0502111	0.0909019		2
	A3KAW	HAEMATOPOIETIC AND LYMPHOID TISSUE	0.0272185	0.0627888	0.0630507	0.0713765	0.0991892		2
	A4FUK	HAEMATOPOIETIC AND LYMPHOID TISSUE	0.0306869	0.0344804	0.0598337	0.0557395	0.0768447		2
	ALLPO	HAEMATOPOIETIC AND LYMPHOID TISSUE	0.131594	0.0312176	0.112735	0.0833879	0.0684346		2
	ALLSIL	HAEMATOPOIETIC AND LYMPHOID TISSUE	0.0333188	0.0359602	0.119295	0.0624536	0.139939		2
	AMO1	HAEMATOPOIETIC AND LYMPHOID TISSUE	0.0311024	0.038583	0.0498512	0.0379308	0.0689118		2
	ARH77	HAEMATOPOIETIC AND LYMPHOID TISSUE	0.0342486	0.0381146	0.0777662	0.045047	0.0749484		2
	ATN1	HAEMATOPOIETIC AND LYMPHOID TISSUE	0.401058	0.0255984	0.0788819	0.0639408	0.0774907		2
	BALL1	HAEMATOPOIETIC AND LYMPHOID TISSUE	0.0279315	0.0228233	0.0631547	0.0496362	0.0733714		2
	BC1	HAEMATOPOIETIC AND LYMPHOID TISSUE	0.0475221	0.0325076	0.0658578	0.0475046	0.0674864		2
	BC3	HAEMATOPOIETIC AND LYMPHOID TISSUE	0.0411315	0.0531011	0.061332	0.0583534	0.0779233		2
	BE13	HAEMATOPOIETIC AND LYMPHOID TISSUE	0.0279955	0.0319484	0.0666638	0.0473319	0.0825587		2
	BL41	HAEMATOPOIETIC AND LYMPHOID TISSUE	0.030928	0.0424395	0.070765	0.0497583	0.0965585		2
	BONNA12	HAEMATOPOIETIC AND LYMPHOID TISSUE	0.0265554	0.0264417	0.069623	0.0491484	0.0762904		2
	BV173	HAEMATOPOIETIC AND LYMPHOID TISSUE	0.0359248	0.0445179	0.113881	0.0806399	0.0889082		2
	CA46	HAEMATOPOIETIC AND LYMPHOID TISSUE	0.0358526	0.0426314	0.0936533	0.0510605	0.0651355		2
	CCRFCEM	HAEMATOPOIETIC AND LYMPHOID TISSUE	0.0286535	0.0407171	0.0781709	0.0455674	0.105624		2
	CESS	HAEMATOPOIETIC AND LYMPHOID TISSUE	0.0340482	0.0376652	0.0825206	0.045691	0.0840961		2
	CMLT1	HAEMATOPOIETIC AND LYMPHOID TISSUE	0.025535	0.0400866	0.0920362	0.0495041	0.0826621		2
	CROAP2	HAEMATOPOIETIC AND LYMPHOID TISSUE	0.0380426	0.0552259	0.0491154	0.0511126	0.0818561		2
	CTB1	HAEMATOPOIETIC AND LYMPHOID TISSUE	0.0850831	0.0388449	0.0698454	0.0451443	0.0761994		2
	CTV1	HAEMATOPOIETIC AND LYMPHOID TISSUE	0.0274454	0.0233611	0.0470371	0.0390194	0.0577832		2
	DAUDI	HAEMATOPOIETIC AND LYMPHOID TISSUE	0.753854	0.033338	0.0469264	0.0405778	0.0878708		2
	DB	HAEMATOPOIETIC AND LYMPHOID TISSUE	0.0394103	0.0542892	0.0784983	0.0742675	0.0813272		2
	DEL	HAEMATOPOIETIC AND LYMPHOID TISSUE	0.0253304	0.0283977	0.0662291	0.0474536	0.0756544		2
	DG75	HAEMATOPOIETIC AND LYMPHOID TISSUE	0.0289618	0.0251944	0.0822791	0.0570376	0.0807467		2
	DND41	HAEMATOPOIETIC AND LYMPHOID TISSUE	0.0260197	0.0446189	0.0586162	0.0521581	0.0755153		2
	DOHH2	HAEMATOPOIETIC AND LYMPHOID TISSUE	0.0763228	0.0346826	0.276597	0.164418	0.0914217		2
	EB2	HAEMATOPOIETIC AND LYMPHOID TISSUE	0.0317467	0.0311611	0.0693805	0.0546209	0.0760971		2
	EB3	HAEMATOPOIETIC AND LYMPHOID TISSUE	0.042345	0.0453282	0.099278	0.0568991	0.0719576		2
	EHEB	HAEMATOPOIETIC AND LYMPHOID TISSUE	0.0317137	0.0292316	0.0734176	0.0437074	0.0783883		2
	EJM	HAEMATOPOIETIC AND LYMPHOID TISSUE	0.0306364	0.0357669	0.0756023	0.0431111	0.097224		2
	EM2	HAEMATOPOIETIC AND LYMPHOID TISSUE	0.0335895	0.0581818	0.065753	0.0564933	0.0765673		2
	EOL1	HAEMATOPOIETIC AND LYMPHOID TISSUE	0.0335868	0.023366	0.0704083	0.0589934	0.0751878		2
	FARAGE	HAEMATOPOIETIC AND LYMPHOID TISSUE	0.0330462	0.0417859	0.0743269	0.0396745	0.0810388		2
	GA10	HAEMATOPOIETIC AND LYMPHOID TISSUE	0.0313019	0.0432856	0.0818717	0.0515227	0.0814197		2
	GDM1	HAEMATOPOIETIC AND LYMPHOID TISSUE	0.021576	0.0298733	0.0676833	0.040518	0.0734364		2
	GRANTA519	HAEMATOPOIETIC AND LYMPHOID TISSUE	0.022743	0.0244696	0.0961037	0.0467148	0.0708108		2
	GRST	HAEMATOPOIETIC AND LYMPHOID TISSUE	0.0322015	0.0263138	0.072339	0.0451064	0.0759981		2
	H3118	HAEMATOPOIETIC AND LYMPHOID TISSUE	0.0274238	0.0446088	0.0601403	0.0554693	0.0894215		2
	H9	HAEMATOPOIETIC AND LYMPHOID TISSUE	0.025629	0.0267639	0.0557212	0.0345765	0.0773298		2
	HAL01	HAEMATOPOIETIC AND LYMPHOID TISSUE	0.0461242	0.0437191	0.158772	0.0944856	0.107673		2
	HC1	HAEMATOPOIETIC AND LYMPHOID TISSUE	0.0277881	0.0345525	0.086469	0.0458727	0.0796378		2
	HDLM2	HAEMATOPOIETIC AND LYMPHOID TISSUE	0.025699	0.0311007	0.0645611	0.0274963	0.0792708		2
	HDMYZ	HAEMATOPOIETIC AND LYMPHOID TISSUE	0.0297325	0.0304494	0.0633662	0.0521306	0.0771725		2
	HEL	HAEMATOPOIETIC AND LYMPHOID TISSUE	0.0239479	0.0302059	0.0645607	0.0475607	0.105019		2
	HH	HAEMATOPOIETIC AND LYMPHOID TISSUE	0.037786	0.0563554	0.10097	0.0670075	0.0914096		2
	HL60	HAEMATOPOIETIC AND LYMPHOID TISSUE	0.0219506	0.0332966	0.060197	0.0461591	0.0865432		2
	HS445	HAEMATOPOIETIC AND LYMPHOID TISSUE	0.0342697	0.0340313	0.0611529	0.0482621	0.0845785		2
	HT	HAEMATOPOIETIC AND LYMPHOID TISSUE	0.0375507	0.0381226	0.084161	0.0553597	0.0782023		2
	IM9	HAEMATOPOIETIC AND LYMPHOID TISSUE	0.0310957	0.0404626	0.0678756	0.0523632	0.0929862		2
	JEKO1	HAEMATOPOIETIC AND LYMPHOID TISSUE	0.0421861	0.0410042	0.0806218	0.0545888	0.0779757		2
	JIYOYEP2003	HAEMATOPOIETIC AND LYMPHOID TISSUE	0.0344724	0.0324651	0.0522581	0.0482509	0.0729542		2
	JJN3	HAEMATOPOIETIC AND LYMPHOID TISSUE	0.016922	0.0208533	0.0687482	0.039881	0.0730787		2
	JSC1	HAEMATOPOIETIC AND LYMPHOID TISSUE	0.204673	0.0295272	0.0530645	0.046768	0.0784568		2
	JURKAT	HAEMATOPOIETIC AND LYMPHOID TISSUE	0.019058	0.0514615	0.056549	0.0526098	0.12685		2
	JURLMK1	HAEMATOPOIETIC AND LYMPHOID TISSUE	0.0208104	0.0347192	0.0690641	0.0590169	0.0808698		2
	JVM2	HAEMATOPOIETIC AND LYMPHOID TISSUE	0.0287008	0.033352	0.0641085	0.0421473	0.077879		2
	JVM3	HAEMATOPOIETIC AND LYMPHOID TISSUE	0.0328529	0.0286749	0.0725052	0.0418163	0.069649		2
	K562	HAEMATOPOIETIC AND LYMPHOID TISSUE	0.024303	0.0422059	0.0582279	0.0525707	0.100429		2
	KARPAS1106P	HAEMATOPOIETIC AND LYMPHOID TISSUE	0.0279862	0.0348213	0.0801128	0.0332977	0.070092		2
	KARPAS231	HAEMATOPOIETIC AND LYMPHOID TISSUE	0.0321253	0.0225029	0.122972	0.0622376	0.0690479		2
	KARPAS299	HAEMATOPOIETIC AND LYMPHOID TISSUE	0.0320291	0.0290677	0.0694531	0.0372091	0.0740927		2
	KARPAS422	HAEMATOPOIETIC AND LYMPHOID TISSUE	0.0269623	0.0284623	0.0636489	0.0437022	0.0643445		2
	KARPAS45	HAEMATOPOIETIC AND LYMPHOID TISSUE	0.0283276	0.0229699	0.0664522	0.0638752	0.0748221		2
	KARPAS620	HAEMATOPOIETIC AND LYMPHOID TISSUE	0.0276403	0.0259873	0.0472444	0.041023	0.0585801		2
	KASUMI1	HAEMATOPOIETIC AND LYMPHOID TISSUE	0.0244812	0.0320081	0.0550284	0.0331263	0.0687561		2
	KCL22	HAEMATOPOIETIC AND LYMPHOID TISSUE	0.0244375	0.0257368	0.0535395	0.0399868	0.0717159		2
	KE37	HAEMATOPOIETIC AND LYMPHOID TISSUE	0.0296892	0.0291078	0.0689423	0.0516542	0.0787716		2
	KG1	HAEMATOPOIETIC AND LYMPHOID TISSUE	0.0240688	0.0171909	0.0651565	0.0528667	0.0739219		2
	KMH2	HAEMATOPOIETIC AND LYMPHOID TISSUE	0.0339771	0.0435349	0.0655837	0.0528276	0.0767179		2
	KMOE2	HAEMATOPOIETIC AND LYMPHOID TISSUE	0.0269508	0.0276445	0.0567777	0.0371843	0.0648794		2
	KMS12BM	HAEMATOPOIETIC AND LYMPHOID TISSUE	0.023767	0.0197617	0.0444782	0.0388335	0.0659003		2
	KOPN8	HAEMATOPOIETIC AND LYMPHOID TISSUE	0.0355011	0.026741	0.158558	0.0976368	0.0794474		2
	KU812	HAEMATOPOIETIC AND LYMPHOID TISSUE	0.0304169	0.0259726	0.0553514	0.0401466	0.0787174		2
	KY821	HAEMATOPOIETIC AND LYMPHOID TISSUE	0.0250304	0.0243401	0.0534234	0.0492695	0.0767086		2
	L1236	HAEMATOPOIETIC AND LYMPHOID TISSUE	0.0289309	0.027625	0.0517118	0.0461969	0.0702465		2
	L363	HAEMATOPOIETIC AND LYMPHOID TISSUE	0.0219035	0.0193036	0.0523004	0.0371354	0.0757808		2
	L428	HAEMATOPOIETIC AND LYMPHOID TISSUE	0.0330492	0.0281296	0.0478385	0.0530843	0.066569		2
	L540	HAEMATOPOIETIC AND LYMPHOID TISSUE	0.0259203	0.0205712	0.0791684	0.0530893	0.0866519		2
	LAMA84	HAEMATOPOIETIC AND LYMPHOID TISSUE	0.0226488	0.0205605	0.0647835	0.0422491	0.0839985		2
	LC41	HAEMATOPOIETIC AND LYMPHOID TISSUE	0.0261327	0.0209508	0.230282	0.106525	0.0987534		2
	LOUCY	HAEMATOPOIETIC AND LYMPHOID TISSUE	0.0240188	0.0204048	0.074532	0.0751166	0.0837842		2
	LP1	HAEMATOPOIETIC AND LYMPHOID TISSUE	0.0243694	0.0342999	0.0688172	0.0380052	0.0817598		2
	MC116	HAEMATOPOIETIC AND LYMPHOID TISSUE	0.0459811	0.020684	0.0763154	0.0318028	0.0603724		2
	MCCAR	HAEMATOPOIETIC AND LYMPHOID TISSUE	0.150155	0.0345355	0.0901701	0.0561643	0.0707911		2
	ME1	HAEMATOPOIETIC AND LYMPHOID TISSUE	0.0261629	0.029453	0.0685315	0.0438294	0.061029		2
	MEG01	HAEMATOPOIETIC AND LYMPHOID TISSUE	0.0249644	0.021224	0.0631603	0.0513075	0.0790316		3
	MHHCALL2	HAEMATOPOIETIC AND LYMPHOID TISSUE	0.0217791	0.0220484	0.121217	0.07432	0.0962409		2
	MHHCALL4	HAEMATOPOIETIC AND LYMPHOID TISSUE	0.0439514	0.0439264	0.314674	0.199558	0.121879		2
	MHHPREB1	HAEMATOPOIETIC AND LYMPHOID TISSUE	0.0681494	0.0200211	0.0602486	0.0407387	0.0734746		2
	ML2	HAEMATOPOIETIC AND LYMPHOID TISSUE	0.0376978	0.0210922	0.0478155	0.0355072	0.0761141		2
	MLMA	HAEMATOPOIETIC AND LYMPHOID TISSUE	0.0308103	0.0373939	0.0801785	0.0429144	0.0885365		2
	MM1S	HAEMATOPOIETIC AND LYMPHOID TISSUE	0.0256933	0.0334576	0.0661522	0.0443431	0.0934414		2
	MN60	HAEMATOPOIETIC AND LYMPHOID TISSUE	0.0269901	0.0504439	0.0978501	0.0701348	0.0844094		2
	MOLM13	HAEMATOPOIETIC AND LYMPHOID TISSUE	0.0215061	0.0238718	0.0506192	0.0476061	0.0697465		2
	MOLP8	HAEMATOPOIETIC AND LYMPHOID TISSUE	0.0332667	0.0434863	0.0739787	0.0572257	0.0851022		2
	MOLT13	HAEMATOPOIETIC AND LYMPHOID TISSUE	0.0214338	0.0206249	0.0530509	0.0355613	0.0639765		2
	MOLT16	HAEMATOPOIETIC AND LYMPHOID TISSUE	0.0245499	0.0239747	0.0593059	0.0474461	0.0644787		2
	MOLT4	HAEMATOPOIETIC AND LYMPHOID TISSUE	0.0203101	0.0204205	0.0441658	0.0397276	0.0721345		2
	MONOMAC6	HAEMATOPOIETIC AND LYMPHOID TISSUE	0.030482	0.0306258	0.0582712	0.0514282	0.0915507		2
	MOT	HAEMATOPOIETIC AND LYMPHOID TISSUE	0.0310366	0.0330753	0.067508	0.046073	0.0893079		2
	MV411	HAEMATOPOIETIC AND LYMPHOID TISSUE	0.0315428	0.0442134	0.0878465	0.0768921	0.0895057		2
	NALM6	HAEMATOPOIETIC AND LYMPHOID TISSUE	0.0427355	0.0403586	0.0804512	0.0418743	0.0763894		2
	NAMALWA	HAEMATOPOIETIC AND LYMPHOID TISSUE	0.0388338	0.0424712	0.0820324	0.0534608	0.0645269		2
	NCIH929	HAEMATOPOIETIC AND LYMPHOID TISSUE	0.0249175	0.0282076	0.0651697	0.0495492	0.0712115		2
	NKM1	HAEMATOPOIETIC AND LYMPHOID TISSUE	0.0338686	0.0341391	0.066471	0.0707588	0.0844319		2
	NOMO1	HAEMATOPOIETIC AND LYMPHOID TISSUE	0.0309308	0.0247934	0.0602064	0.0496149	0.0629508		2
	NUDUL1	HAEMATOPOIETIC AND LYMPHOID TISSUE	0.0242628	0.0259333	0.0681489	0.0494429	0.0940541		2
	OCIAML2	HAEMATOPOIETIC AND LYMPHOID TISSUE	0.0277393	0.0227373	0.0426323	0.0353404	0.0718683		2
	OCIAML3	HAEMATOPOIETIC AND LYMPHOID TISSUE	0.0331187	0.0386196	0.0517839	0.0504137	0.0872579		2
	OCIAML5	HAEMATOPOIETIC AND LYMPHOID TISSUE	0.0407846	0.0214298	0.0729726	0.057577	0.0900585		2
	OCILY19	HAEMATOPOIETIC AND LYMPHOID TISSUE	0.017546	0.0192892	0.0689946	0.0380683	0.0627015		2
	OCIM1	HAEMATOPOIETIC AND LYMPHOID TISSUE	0.0211038	0.0174011	0.055002	0.044565	0.0822303		2
	OPM2	HAEMATOPOIETIC AND LYMPHOID TISSUE	0.023841	0.0253432	0.0644765	0.0511332	0.0903017		2
	P12ICHIKAWA	HAEMATOPOIETIC AND LYMPHOID TISSUE	0.0301982	0.0244152	0.0683338	0.0356374	0.081468		2
	P30OHK	HAEMATOPOIETIC AND LYMPHOID TISSUE	0.0326371	0.039225	0.0632902	0.0634333	0.0802055		2
	P31FUJ	HAEMATOPOIETIC AND LYMPHOID TISSUE	0.21902	0.0268279	0.0580864	0.0573963	0.0791255		2
	P32ISH	HAEMATOPOIETIC AND LYMPHOID TISSUE	0.0369488	0.0325212	0.102656	0.0865481	0.0772453		2
	PF382	HAEMATOPOIETIC AND LYMPHOID TISSUE	0.0244739	0.031988	0.0848394	0.0534662	0.0747826		2
	PL21	HAEMATOPOIETIC AND LYMPHOID TISSUE	0.0245436	0.049821	0.0644882	0.0450526	0.0790251		2
	QIMRWIL	HAEMATOPOIETIC AND LYMPHOID TISSUE	0.0484995	0.0249705	0.0444725	0.0394354	0.0759987		2
	RAJI	HAEMATOPOIETIC AND LYMPHOID TISSUE	0.0227771	0.0458638	0.0552402	0.0429253	0.0874397		2
	RAMOS2G64C10	HAEMATOPOIETIC AND LYMPHOID TISSUE	0.035575	0.0303162	0.05696	0.106141	0.0710151		2
	RCHACV	HAEMATOPOIETIC AND LYMPHOID TISSUE	0.0258057	0.0435105	0.0815404	0.0646864	0.093178		2
	RCK8	HAEMATOPOIETIC AND LYMPHOID TISSUE	0.0264803	0.0243417	0.0742366	0.0573125	0.084432		2
	REH	HAEMATOPOIETIC AND LYMPHOID TISSUE	0.0260943	0.0559234	0.0719757	0.0755825	0.0933104		2
	RL	HAEMATOPOIETIC AND LYMPHOID TISSUE	0.0337735	0.0412141	0.0607038	0.0362881	0.0684919		2
	ROS50	HAEMATOPOIETIC AND LYMPHOID TISSUE	0.0231484	0.0428015	0.0860149	0.0425202	0.076245		2
	RPMI6666	HAEMATOPOIETIC AND LYMPHOID TISSUE	0.0344988	0.0419242	0.0963077	0.0517055	0.0899686		2
	RPMI8226	HAEMATOPOIETIC AND LYMPHOID TISSUE	0.0185743	0.0201087	0.0570293	0.0351036	0.0754998		2
	RPMI8402	HAEMATOPOIETIC AND LYMPHOID TISSUE	0.0282438	0.0261597	0.0719405	0.0423645	0.0758378		2
	RPMI8866	HAEMATOPOIETIC AND LYMPHOID TISSUE	0.0305533	0.0359591	0.0667877	0.0551425	0.0762682		2
	RS411	HAEMATOPOIETIC AND LYMPHOID TISSUE	0.0323495	0.0373181	0.126041	0.094936	0.08255		2
	SCC3	HAEMATOPOIETIC AND LYMPHOID TISSUE	0.0403806	0.0407824	0.0771919	0.0477951	0.0849376		2
	SIGM5	HAEMATOPOIETIC AND LYMPHOID TISSUE	0.0323806	0.0445771	0.0626618	0.0440598	0.0792869		2
	SKM1	HAEMATOPOIETIC AND LYMPHOID TISSUE	0.0252631	0.0242817	0.0588867	0.0421043	0.0699304		2
	SKMM2	HAEMATOPOIETIC AND LYMPHOID TISSUE	0.0267549	0.0260932	0.0558017	0.0782848	0.0868625		2
	SLVL	HAEMATOPOIETIC AND LYMPHOID TISSUE	0.0370319	0.0272938	0.0620438	0.0583377	0.0836986		2
	SR	HAEMATOPOIETIC AND LYMPHOID TISSUE	0.0283835	0.0260413	0.0791514	0.0427362	0.0636252		NA
	ST486	HAEMATOPOIETIC AND LYMPHOID TISSUE	0.0386192	0.0373483	0.103293	0.0636298	0.0726493		2
	SUDHL1	HAEMATOPOIETIC AND LYMPHOID TISSUE	0.0310983	0.0443693	0.10239	0.050529	0.0920011		2
	SUDHL10	HAEMATOPOIETIC AND LYMPHOID TISSUE	0.0229388	0.0213693	0.0896278	0.0569639	0.0892351		2
	SUDHL16	HAEMATOPOIETIC AND LYMPHOID TISSUE	0.0261957	0.0224908	0.076293	0.0327824	0.0759177		2
	SUDHL4	HAEMATOPOIETIC AND LYMPHOID TISSUE	0.0276799	0.0238606	0.071973	0.0481491	0.0794409		2
	SUDHL5	HAEMATOPOIETIC AND LYMPHOID TISSUE	0.0661288	0.039265	0.089697	0.0516668	0.081378		2
	SUDHL6	HAEMATOPOIETIC AND LYMPHOID TISSUE	0.0352757	0.0558228	0.0669469	0.0448244	0.0847234		2
	SUDHL8	HAEMATOPOIETIC AND LYMPHOID TISSUE	0.0316811	0.0272867	0.144061	0.058915	0.0864017		2
	SUPB15	HAEMATOPOIETIC AND LYMPHOID TISSUE	0.390756	0.0523424	0.197477	0.191628	0.096131		2
	SUPB8	HAEMATOPOIETIC AND LYMPHOID TISSUE	0.026538	0.0353087	0.0760478	0.0543627	0.0816046		2
	SUPHD1	HAEMATOPOIETIC AND LYMPHOID TISSUE	0.0249994	0.0342921	0.068774	0.046333	0.0738623		2
	SUPM2	HAEMATOPOIETIC AND LYMPHOID TISSUE	0.0326875	0.0432434	0.073266	0.0506295	0.0791734		2
	SUPT1	HAEMATOPOIETIC AND LYMPHOID TISSUE	0.0265774	0.0259422	0.0672886	0.0444041	0.069932		2
	THP1	HAEMATOPOIETIC AND LYMPHOID TISSUE	0.0268161	0.0707219	0.102676	0.0997612	0.133483		6
	TUR	HAEMATOPOIETIC AND LYMPHOID TISSUE	0.0283419	0.0266964	0.0742701	0.050209	0.0715023		2
	U266	HAEMATOPOIETIC AND LYMPHOID TISSUE	0.0254007	0.0224839	0.0508165	0.0473024	0.0748432		NA
	VAL	HAEMATOPOIETIC AND LYMPHOID TISSUE	0.10764	0.0249996	0.119126	0.0550568	0.0820878		2
	WIL2NS	HAEMATOPOIETIC AND LYMPHOID TISSUE	0.0249384	0.0279495	0.0734826	0.0568283	0.085123		2
	WSUDLCL2	HAEMATOPOIETIC AND LYMPHOID TISSUE	0.0176358	0.0290472	0.0683644	0.0363819	0.0739851		2
	WSUNHL	HAEMATOPOIETIC AND LYMPHOID TISSUE	0.0313966	0.0272203	0.0599372	0.0463529	0.0762123		2
	YT	HAEMATOPOIETIC AND LYMPHOID TISSUE	0.0588203	0.0255278	0.0341909	0.0401361	0.0807116		2
	769P	KIDNEY	0.0257932	0.0225838	0.0611874	0.0419239	0.0665664		2
	786O	KIDNEY	0.0257356	0.0609477	0.0767836	0.0403105	0.0917079		2
	A498	KIDNEY	0.0232371	0.0193239	0.0604264	0.0332821	0.0665879		2
	A704	KIDNEY	0.0238614	0.0238425	0.0520005	0.0534313	0.061505		2
	ACHN	KIDNEY	0.0128953	0.0102366	0.0481012	0.0169682	0.0627398		2
	BB65RCC	KIDNEY	0.0291124	0.0477688	0.0710495	0.0574168	0.0752205		2
	BFTC909	KIDNEY	0.0472427	0.0206467	0.0661108	0.0477803	0.0634275		2
	CAKI1	KIDNEY	0.0280096	0.0738017	0.0859782	0.120633	0.0880845		2
	CAL54	KIDNEY	0.0299024	0.0228793	0.0602475	0.044887	0.0692083		2
	HA7RCC	KIDNEY	0.0294332	0.0246573	0.0540584	0.0276117	0.0715399		2
	KMRC1	KIDNEY	0.0240288	0.0227398	0.0652937	0.0404267	0.0710162		2
	KMRC20	KIDNEY	0.025136	0.0213747	0.0593247	0.0509035	0.065044		2
	LB1047RCC	KIDNEY	0.0261937	0.022128	0.0698552	0.0430519	0.0698097		2
	LB2241RCC	KIDNEY	0.0281848	0.0272413	0.052758	0.0433299	0.067927		2
	LB996RCC	KIDNEY	0.0298191	0.020638	0.0565156	0.0418773	0.0653389		2
	NCC010	KIDNEY	0.0309915	0.029822	0.0740025	0.0410175	0.0735128		2
	NCC021	KIDNEY	0.0793052	0.0342614	0.0547503	0.0433108	0.0768239		2
	OSRC2	KIDNEY	0.0234453	0.0236777	0.0564206	0.0505473	0.0717276		2
	RCC10RGB	KIDNEY	0.0284662	0.0235548	0.0549445	0.0429564	0.0709006		2
	RCCAB	KIDNEY	0.0419145	0.0234958	0.0788068	0.0436157	0.0825013		2
	RCCER	KIDNEY	0.0212712	0.0308802	0.0468514	0.0487816	0.0746562		2
	RCCFG2	KIDNEY	0.0289649	0.0363931	0.052126	0.0463725	0.0851524		2
	RCCJW	KIDNEY	0.031306	0.0324892	0.0629515	0.0403893	0.0751874		2
	RCCMF	KIDNEY	0.0257223	0.0222505	0.0682226	0.0547939	0.0894641		2
	RXF393	KIDNEY	0.0329717	0.0509154	0.0778201	0.0426167	0.0984441		2
	SN12C	KIDNEY	0.0280999	0.040839	0.0919431	0.0602087	0.0892034		2
	SW156	KIDNEY	0.0530352	0.0295911	0.0485852	0.0319607	0.0779669		2
	TK	KIDNEY	0.0237325	0.0283938	0.0902655	0.0425364	0.0743808		2
	VMRCRCZ	KIDNEY	0.0308222	0.0396029	0.0619556	0.0508515	0.0817062		2
	C2BBE1	LARGE INTESTINE	0.0359705	0.0217582	0.0494621	0.0452663	0.0616691		2
	CAR1	LARGE INTESTINE	0.0317012	0.0433665	0.0731692	0.0516382	0.0835519		2
	CCK81	LARGE INTESTINE	0.0282565	0.0232828	0.0520399	0.0457477	0.0544812		2
	CL11	LARGE INTESTINE	0.0621443	0.023696	0.0820609	0.0344185	0.0643804		2
	CL40	LARGE INTESTINE	0.0303051	0.034467	0.0641222	0.0387426	0.0711419		2
	COLO205	LARGE INTESTINE	0.0219807	0.0284972	0.0463708	0.0343327	0.0659651		2
	COLO320HSR	LARGE INTESTINE	0.0251566	0.0251496	0.0444744	0.0391144	0.0666359		NA
	COLO678	LARGE INTESTINE	0.0305215	0.0369179	0.0636127	0.0366097	0.09409		2
	CW2	LARGE INTESTINE	0.0246372	0.0260191	0.0428805	0.0361513	0.0690956		2
	DIFI	LARGE INTESTINE	0.0345303	0.0384046	0.0652322	0.0427056	0.0770292		2
	GP5D	LARGE INTESTINE	0.0269377	0.0254676	0.0590737	0.0383778	0.0481363		2
	HCC2998	LARGE INTESTINE	0.0375237	0.0318455	0.0498579	0.0339468	0.0810307		2
	HCC56	LARGE INTESTINE	0.0292425	0.0231025	0.0464033	0.0478842	0.0677794		2
	HCT116	LARGE INTESTINE	0.0139059	0.0141482	0.0277063	0.0214921	0.0514218		2
	HCT15	LARGE INTESTINE	0.0196981	0.0207278	0.0468133	0.0342736	0.0687846		2
	HT115	LARGE INTESTINE	0.0236035	0.0273486	0.0523106	0.0512769	0.0668165		2
	HT29	LARGE INTESTINE	0.0165747	0.020742	0.0618776	0.0386451	0.0698444		2
	HT55	LARGE INTESTINE	0.0245529	0.0220324	0.0574706	0.04299	0.0699143		2
	KM12	LARGE INTESTINE	0.0186942	0.0171482	0.0586715	0.0378897	0.0606076		2
	LOVO	LARGE INTESTINE	0.0217761	0.033744	0.0569555	0.036913	0.0691817		2
	LS1034	LARGE INTESTINE	0.027352	0.0245171	0.0444504	0.0347286	0.0692794		2
	LS123	LARGE INTESTINE	0.0294823	0.0243606	0.0555638	0.0501963	0.0629524		2
	LS180	LARGE INTESTINE	0.0251313	0.0265054	0.0491489	0.040044	0.0597875		2
	LS411N	LARGE INTESTINE	0.027205	0.0267307	0.0621694	0.0316923	0.0736271		2
	LS513	LARGE INTESTINE	0.0276922	0.0249126	0.0579428	0.0423471	0.0707047		2
	MDST8	LARGE INTESTINE	0.03056	0.0276101	0.0815617	0.0422842	0.0646261		2
	NCIH508	LARGE INTESTINE	0.0294216	0.0222073	0.0560037	0.0494424	0.0682815		2
	NCIH630	LARGE INTESTINE	0.0295546	0.0261231	0.0451757	0.0313786	0.0561443		2
	NCIH716	LARGE INTESTINE	0.0271804	0.0360536	0.0624787	0.0439446	0.0725316		2
	NCIH747	LARGE INTESTINE	0.0272929	0.0321241	0.0441066	0.0339559	0.0620455		2
	RCM1	LARGE INTESTINE	0.0275964	0.0244386	0.05428	0.0385641	0.0698258		2
	RKO	LARGE INTESTINE	0.0332363	0.03523	0.0576714	0.0352918	0.0771205		2
	SKCO1	LARGE INTESTINE	0.0259683	0.0265338	0.0514845	0.0347236	0.0665727		2
	SNU1040	LARGE INTESTINE	0.0257506	0.0410442	0.0597415	0.0336782	0.0852753		2
	SNU175	LARGE INTESTINE	0.0295186	0.0405707	0.064647	0.047199	0.0925984		2
	SNU283	LARGE INTESTINE	0.0307898	0.0459103	0.055668	0.0347367	0.0842622		2
	SNU407	LARGE INTESTINE	0.0264233	0.034773	0.0625362	0.0395048	0.0831685		2
	SNU61	LARGE INTESTINE	0.0300962	0.0385644	0.0524384	0.0450319	0.0822519		2
	SNU81	LARGE INTESTINE	0.028221	0.0370662	0.0736527	0.0453964	0.0843167		2
	SNUC1	LARGE INTESTINE	0.0382483	0.0481168	0.0544385	0.051211	0.0669562		2
	SNUC2B	LARGE INTESTINE	0.0271114	0.0278894	0.0539635	0.0467961	0.0762045		2
	SNUC5	LARGE INTESTINE	0.0279641	0.0314497	0.0686137	0.0403013	0.0807687		2
	SW1116	LARGE INTESTINE	0.0328677	0.0220783	0.0535206	0.0355309	0.0641669		2
	SW1417	LARGE INTESTINE	0.0249593	0.0265743	0.0473273	0.0328282	0.0681688		2
	SW1463	LARGE INTESTINE	0.021808	0.0183008	0.0510388	0.0460285	0.0706651		2
	SW48	LARGE INTESTINE	0.0208787	0.0221419	0.0570237	0.0452748	0.06376		2
	SW837	LARGE INTESTINE	0.0200519	0.0245998	0.0596485	0.0460302	0.0881008		2
	SW948	LARGE INTESTINE	0.131393	0.0321626	0.0498843	0.0472773	0.0630538		2
	T84	LARGE INTESTINE	0.0302271	0.0339997	0.0648437	0.0430241	0.0754571		2
	C3A	LIVER	0.0242463	0.0314038	0.0534183	0.0411695	0.0742347		2
	HEP3B217	LIVER	0.0291574	0.0361777	0.0538446	0.0403583	0.0746298		2
	HLE	LIVER	0.0259711	0.0306705	0.0678096	0.0415943	0.0725227		2
	HUH1	LIVER	0.0219505	0.0228269	0.0644244	0.0412194	0.0774136		2
	HUH7	LIVER	0.0233703	0.0332216	0.0677751	0.0417191	0.0791047		2
	JHH1	LIVER	0.0271915	0.0271952	0.0521059	0.0458493	0.0575791		2
	JHH2	LIVER	0.0306996	0.0268964	0.0506027	0.0480595	0.0694206		2
	JHH4	LIVER	0.0339006	0.051429	0.0437352	0.04728	0.0786052		2
	JHH6	LIVER	0.0296143	0.025911	0.0543549	0.0330064	0.0701951		2
	JHH7	LIVER	0.0297085	0.0287294	0.0672831	0.0533371	0.0728643		2
	SKHEP1	LIVER	0.0313162	0.0402651	0.082552	0.0526712	0.0788154		2
	SNU182	LIVER	0.0241046	0.0245	0.0684287	0.0433932	0.0829836		2
	SNU387	LIVER	0.0328582	0.0271497	0.0610785	0.0366762	0.0784425		2
	SNU398	LIVER	0.0235665	0.0329264	0.0498564	0.0304189	0.0680299		2
	SNU423	LIVER	0.0233716	0.0326397	0.067295	0.0401856	0.0734356		2
	SNU449	LIVER	0.0287365	0.0464174	0.0646777	0.0479475	0.0777509		2
	SNU475	LIVER	0.0308189	0.047026	0.0740245	0.0388113	0.0767543		2
	201T	NON-SMALL CELL LUNG CANCER	0.0275074	0.0219477	0.0426879	0.0352255	0.0602273		2
	A427	NON-SMALL CELL LUNG CANCER	0.0263304	0.0258636	0.0720448	0.0559343	0.063389		2
	A549	NON-SMALL CELL LUNG CANCER	0.0223316	0.0216815	0.0418848	0.0270388	0.0653233		NA
	ABC1	NON-SMALL CELL LUNG CANCER	0.0328646	0.0461287	0.054713	0.046285	0.0758712		2
	BEN	NON-SMALL CELL LUNG CANCER	0.0259088	0.0235857	0.0608738	0.0377356	0.0641076		2
	CAL12T	NON-SMALL CELL LUNG CANCER	0.0207273	0.0275143	0.0535881	0.041152	0.0707989		2
	CALU3	NON-SMALL CELL LUNG CANCER	0.0265911	0.0401903	0.0602125	0.0447934	0.0938545		2
	CALU6	NON-SMALL CELL LUNG CANCER	0.0280278	0.0257048	0.0667996	0.0461084	0.0734792		2
	CHAGOK1	NON-SMALL CELL LUNG CANCER	0.0205638	0.0208965	0.063169	0.0382863	0.0679971		3
	CORL105	NON-SMALL CELL LUNG CANCER	0.0276736	0.0261258	0.0623255	0.0403534	0.0653174		2
	CORL23	NON-SMALL CELL LUNG CANCER	0.0269192	0.0333846	0.0644106	0.0514738	0.0651992		2
	CORL32	NON-SMALL CELL LUNG CANCER	0.0269358	0.048657	0.0719716	0.0478355	0.0670016		2
	CORL321	NON-SMALL CELL LUNG CANCER	0.0350911	0.0488983	0.0663694	0.0470765	0.0772633		2
	EBC1	NON-SMALL CELL LUNG CANCER	0.0547599	0.0221034	0.0760341	0.0316509	0.0671023		2
	EKVX	NON-SMALL CELL LUNG CANCER	0.0250146	0.0265198	0.0622584	0.0627787	0.085305		3
	EMCBAC1	NON-SMALL CELL LUNG CANCER	0.0315473	0.0420522	0.0679207	0.0415941	0.0730458		2
	EMCBAC2	NON-SMALL CELL LUNG CANCER	0.0295617	0.0631192	0.0555203	0.0576382	0.068567		2
	EPLC272H	NON-SMALL CELL LUNG CANCER	0.0197601	0.0222075	0.0693611	0.0662655	0.0790608		3
	GT3TKB	NON-SMALL CELL LUNG CANCER	0.0281038	0.0233208	0.0574321	0.0421348	0.0673376		2
	H3255	NON-SMALL CELL LUNG CANCER	0.0261324	0.0168137	0.0532864	0.0365475	0.0575142		NA
	HARA	NON-SMALL CELL LUNG CANCER	0.0259619	0.0218813	0.051149	0.0414785	0.0748177		2
	HCC15	NON-SMALL CELL LUNG CANCER	0.0314113	0.0301435	0.0485823	0.0523826	0.0836437		2
	HCC366	NON-SMALL CELL LUNG CANCER	0.0323359	0.0367941	0.0680144	0.0457762	0.0738619		2
	HCC44	NON-SMALL CELL LUNG CANCER	0.0262468	0.02443	0.0448445	0.0398682	0.0659639		2
	HCC78	NON-SMALL CELL LUNG CANCER	0.0723515	0.0210003	0.0873168	0.0538648	0.0898371		2
	HCC827	NON-SMALL CELL LUNG CANCER	0.0234181	0.022848	0.0517667	0.0444852	0.0775914		2
	HOP92	NON-SMALL CELL LUNG CANCER	0.022907	0.0222727	0.0498288	0.0466939	0.0778362		2
	IALM	NON-SMALL CELL LUNG CANCER	0.0232381	0.0248007	0.0703978	0.0630914	0.0809834		3
	KNS62	NON-SMALL CELL LUNG CANCER	0.0235673	0.0265195	0.0531263	0.0481942	0.0620322		2
	LC1SQ	NON-SMALL CELL LUNG CANCER	0.0323462	0.0432419	0.0577642	0.0461919	0.0928748		2
	LC2AD	NON-SMALL CELL LUNG CANCER	0.0266299	0.0288742	0.0527054	0.0447532	0.0778555		2
	LCLC103H	NON-SMALL CELL LUNG CANCER	0.0215745	0.0244432	0.0673713	0.0447553	0.0835434		2
	LCLC97TM1	NON-SMALL CELL LUNG CANCER	0.0229243	0.0258447	0.0494164	0.0328257	0.0664855		2
	LK2	NON-SMALL CELL LUNG CANCER	0.0281996	0.0206427	0.0401385	0.0338434	0.0624385		2
	LOUNH91	NON-SMALL CELL LUNG CANCER	0.0269362	0.028333	0.0547617	0.0502056	0.0681465		2
	LU65	NON-SMALL CELL LUNG CANCER	0.0272563	0.0236535	0.0823012	0.0494574	0.0691104		2
	LU99A	NON-SMALL CELL LUNG CANCER	0.0267534	0.0260562	0.0489063	0.0438097	0.0734229		NA
	LXF289	NON-SMALL CELL LUNG CANCER	0.0255694	0.027883	0.0790566	0.0519177	0.0908028		3
	NCIH1155	NON-SMALL CELL LUNG CANCER	0.021884	0.0210348	0.0541075	0.034504	0.0791064		2
	NCIH1299	NON-SMALL CELL LUNG CANCER	0.018901	0.0201946	0.0601871	0.0332384	0.057976		2
	NCIH1355	NON-SMALL CELL LUNG CANCER	0.0229358	0.0281948	0.0590441	0.040588	0.0624991		2
	NCIH1395	NON-SMALL CELL LUNG CANCER	0.0287253	0.0261271	0.0464051	0.050955	0.0656489		2
	NCIH1435	NON-SMALL CELL LUNG CANCER	0.0262428	0.026603	0.0860859	0.042241	0.0884495		2
	NCIH1437	NON-SMALL CELL LUNG CANCER	0.0225467	0.024041	0.0408709	0.0428752	0.0752686		2
	NCIH1563	NON-SMALL CELL LUNG CANCER	0.0361117	0.0482263	0.0621069	0.0536227	0.078128		2
	NCIH1568	NON-SMALL CELL LUNG CANCER	0.0295794	0.0208574	0.0593844	0.0394711	0.0709453		2
	NCIH1573	NON-SMALL CELL LUNG CANCER	0.0233344	0.0234759	0.062755	0.0599693	0.0650823		2
	NCIH1581	NON-SMALL CELL LUNG CANCER	0.0257113	0.0259519	0.0737497	0.0444679	0.0637112		2
	NCIH1623	NON-SMALL CELL LUNG CANCER	0.027524	0.0229758	0.0572664	0.0391779	0.0673233		2
	NCIH1648	NON-SMALL CELL LUNG CANCER	0.0357437	0.0342422	0.0551779	0.0524682	0.0649837		1
	NCIH1650	NON-SMALL CELL LUNG CANCER	0.0278512	0.0298255	0.0670664	0.0429921	0.0824704		2
	NCIH1651	NON-SMALL CELL LUNG CANCER	0.0229489	0.0256372	0.0592458	0.0390827	0.079254		2
	NCIH1666	NON-SMALL CELL LUNG CANCER	0.023839	0.0270094	0.0600532	0.0510342	0.0797841		2
	NCIH1693	NON-SMALL CELL LUNG CANCER	0.022915	0.0227348	0.0713252	0.0571839	0.0763581		2
	NCIH1703	NON-SMALL CELL LUNG CANCER	0.0271285	0.0383388	0.0740464	0.0383878	0.067804		2
	NCIH1734	NON-SMALL CELL LUNG CANCER	0.0252182	0.0208941	0.0546624	0.0327206	0.0725034		2
	NCIH1755	NON-SMALL CELL LUNG CANCER	0.0237002	0.0198919	0.0587316	0.0633064	0.0729668		2
	NCIH1770	NON-SMALL CELL LUNG CANCER	0.025587	0.0235648	0.0652318	0.0492224	0.0780454		2
	NCIH1781	NON-SMALL CELL LUNG CANCER	0.0256079	0.0277449	0.0510831	0.0483264	0.0603296		2
	NCIH1792	NON-SMALL CELL LUNG CANCER	0.0260043	0.0279433	0.0500924	0.0407618	0.0744123		2
	NCIH1793	NON-SMALL CELL LUNG CANCER	0.0257803	0.0198894	0.0505428	0.0407726	0.0695336		2
	NCIH1838	NON-SMALL CELL LUNG CANCER	0.028717	0.0295882	0.0659572	0.0363688	0.0614122		2
	NCIH1869	NON-SMALL CELL LUNG CANCER	0.0249138	0.0218278	0.0512806	0.0383206	0.0691134		2
	NCIH1915	NON-SMALL CELL LUNG CANCER	0.0285749	0.0266476	0.0613192	0.039429	0.0863771		2
	NCIH1944	NON-SMALL CELL LUNG CANCER	0.0221095	0.0218224	0.0542101	0.0384724	0.0718346		2
	NCIH1975	NON-SMALL CELL LUNG CANCER	0.0255465	0.0253975	0.0452366	0.0288446	0.0598281		2
	NCIH1993	NON-SMALL CELL LUNG CANCER	0.0266886	0.0264532	0.0336856	0.0412049	0.0513584		2
	NCIH2009	NON-SMALL CELL LUNG CANCER	0.0231316	0.0283717	0.0752396	0.0409468	0.0795451		2
	NCIH2023	NON-SMALL CELL LUNG CANCER	0.0224092	0.0222419	0.0628507	0.0423986	0.0789393		2
	NCIH2030	NON-SMALL CELL LUNG CANCER	0.0233926	0.0304718	0.0527533	0.0521919	0.0760229		2
	NCIH2066	NON-SMALL CELL LUNG CANCER	0.0255252	0.0343488	0.061318	0.0454445	0.0785355		2
	NCIH2085	NON-SMALL CELL LUNG CANCER	0.0268134	0.026542	0.070352	0.0437185	0.0676642		2
	NCIH2087	NON-SMALL CELL LUNG CANCER	0.0252576	0.0236263	0.0525098	0.0343727	0.0543329		2
	NCIH2110	NON-SMALL CELL LUNG CANCER	0.0276999	0.0379097	0.0645799	0.0384974	0.0907725		2
	NCIH2122	NON-SMALL CELL LUNG CANCER	0.0306351	0.022495	0.0537333	0.0454099	0.0726871		2
	NCIH2135	NON-SMALL CELL LUNG CANCER	0.0298975	0.0228698	0.0574211	0.0399861	0.0531086		2
	NCIH2170	NON-SMALL CELL LUNG CANCER	0.0274021	0.0280219	0.0470895	0.0329303	0.0666303		2
	NCIH2172	NON-SMALL CELL LUNG CANCER	0.0222678	0.0261168	0.0463187	0.0355401	0.0706552		2
	NCIH2228	NON-SMALL CELL LUNG CANCER	0.0319168	0.0288561	0.0808254	0.0464795	0.0740312		2
	NCIH226	NON-SMALL CELL LUNG CANCER	0.0197511	0.0213756	0.0660724	0.05082	0.0697926		2
	NCIH2291	NON-SMALL CELL LUNG CANCER	0.0188882	0.023965	0.0715846	0.0546034	0.0703189		2
	NCIH23	NON-SMALL CELL LUNG CANCER	0.017475	0.0209315	0.0704794	0.0409361	0.0779407		2
	NCIH2342	NON-SMALL CELL LUNG CANCER	0.0247342	0.0254563	0.0601964	0.0527835	0.076397		2
	NCIH2347	NON-SMALL CELL LUNG CANCER	0.0261694	0.0276969	0.0579845	0.0404009	0.0679182		2
	NCIH2405	NON-SMALL CELL LUNG CANCER	0.0234543	0.02392	0.0667524	0.0451988	0.0792544		2
	NCIH2444	NON-SMALL CELL LUNG CANCER	0.041252	0.0235021	0.0680362	0.0520527	0.0797646		2
	NCIH292	NON-SMALL CELL LUNG CANCER	0.0200116	0.0240183	0.0442327	0.0454473	0.0746361		2
	NCIH3122	NON-SMALL CELL LUNG CANCER	0.0234199	0.0352096	0.0595537	0.0509184	0.0817946		2
	NCIH322M	NON-SMALL CELL LUNG CANCER	0.030576	0.0364155	0.0715725	0.0401851	0.0696651		NA
	NCIH358	NON-SMALL CELL LUNG CANCER	0.0270051	0.0275331	0.0552638	0.0416975	0.0613566		2
	NCIH441	NON-SMALL CELL LUNG CANCER	0.0293104	0.0206903	0.0626311	0.0433991	0.0761073		2
	NCIH520	NON-SMALL CELL LUNG CANCER	0.0224662	0.0225421	0.0749497	0.0564099	0.0915915		5
	NCIH522	NON-SMALL CELL LUNG CANCER	0.0241949	0.0284839	0.0748023	0.0563486	0.0803127		2
	NCIH596	NON-SMALL CELL LUNG CANCER	0.0319296	0.025116	0.056151	0.0445598	0.067975		2
	NCIH647	NON-SMALL CELL LUNG CANCER	0.022409	0.0245916	0.0583518	0.0551284	0.0720058		2
	NCIH650	NON-SMALL CELL LUNG CANCER	0.0252702	0.0198143	0.0519834	0.0423202	0.0733964		2
	NCIH661	NON-SMALL CELL LUNG CANCER	0.0239866	0.0259391	0.0492395	0.0515961	0.06338		2
	NCIH720	NON-SMALL CELL LUNG CANCER	0.030186	0.058579	0.0661482	0.0435567	0.0707067		2
	NCIH727	NON-SMALL CELL LUNG CANCER	0.0264985	0.0294609	0.071134	0.0508561	0.0852215		2
	NCIH810	NON-SMALL CELL LUNG CANCER	0.0230686	0.0232028	0.0634311	0.0446201	0.0708673		2
	NCIH835	NON-SMALL CELL LUNG CANCER	0.0212608	0.0202226	0.0920498	0.0556629	0.078657		2
	NCIH838	NON-SMALL CELL LUNG CANCER	0.0283487	0.0448633	0.0551028	0.0494646	0.0923038		2
	PC14	NON-SMALL CELL LUNG CANCER	0.0238943	0.0222604	0.0532083	0.0393683	0.0784615		2
	RERFLCKJ	NON-SMALL CELL LUNG CANCER	0.0244398	0.0278773	0.0455251	0.0359612	0.0581077		2
	RERFLCMS	NON-SMALL CELL LUNG CANCER	0.024777	0.0208228	0.0720718	0.0497993	0.0662655		2
	RERFLCSQ1	NON-SMALL CELL LUNG CANCER	0.0228394	0.0193906	0.0538815	0.0440993	0.0748846		2
	SKLU1	NON-SMALL CELL LUNG CANCER	0.035711	0.0197187	0.0828735	0.0445072	0.0693704		2
	SKMES1	NON-SMALL CELL LUNG CANCER	0.0239767	0.0311888	0.0657513	0.0474523	0.079215		2
	SW1573	NON-SMALL CELL LUNG CANCER	0.0320732	0.0606971	0.0861483	0.0535474	0.0781393		2
	SW900	NON-SMALL CELL LUNG CANCER	0.0239925	0.0257129	0.0735479	0.0506921	0.0720476		2
	UMC11	NON-SMALL CELL LUNG CANCER	0.0224391	0.023842	0.0649455	0.0583609	0.0835654		2
	COLO680N	OESOPHAGUS	0.0216982	0.020364	0.0732928	0.0434881	0.0807463		2
	ECGI10	OESOPHAGUS	0.0212993	0.0200261	0.0548493	0.0353898	0.0679323		2
	ESO26	OESOPHAGUS	0.0266379	0.0425253	0.0702626	0.0464825	0.0878538		2
	ESO51	OESOPHAGUS	0.0272735	0.0298835	0.0584872	0.0536916	0.0710721		2
	FLO1	OESOPHAGUS	0.0314313	0.0460183	0.0597943	0.0494379	0.0743206		2
	HCE4	OESOPHAGUS	0.0224909	0.0228871	0.0629522	0.0475152	0.0800933		2
	KYAE1	OESOPHAGUS	0.0316525	0.0351551	0.0581295	0.0509916	0.0640499		2
	KYSE140	OESOPHAGUS	0.0238007	0.0272739	0.051965	0.0288635	0.0632211		2
	KYSE150	OESOPHAGUS	0.0256478	0.0216083	0.0588314	0.041064	0.0812884		2
	KYSE180	OESOPHAGUS	0.0258544	0.0203877	0.0461289	0.0374254	0.0608076		2
	KYSE220	OESOPHAGUS	0.0213949	0.0249686	0.0574476	0.0505894	0.07702		2
	KYSE270	OESOPHAGUS	0.0262963	0.022864	0.0589696	0.0355836	0.0765093		2
	KYSE410	OESOPHAGUS	0.0242222	0.0236587	0.0459353	0.0364031	0.0803027		2
	KYSE450	OESOPHAGUS	0.0307308	0.0219125	0.0411467	0.0358416	0.0762163		2
	KYSE50	OESOPHAGUS	0.0212009	0.0203666	0.0520171	0.0501412	0.0767893		2
	KYSE510	OESOPHAGUS	0.0289343	0.0243436	0.0443978	0.0432763	0.0832734		2
	KYSE520	OESOPHAGUS	0.0273049	0.0244802	0.0504517	0.0355795	0.0644042		2
	KYSE70	OESOPHAGUS	0.0238938	0.0215793	0.0673368	0.0406155	0.0789424		3
	OACM51	OESOPHAGUS	0.0297299	0.0548511	0.0518662	0.0541793	0.08445		2
	OACP4C	OESOPHAGUS	0.0256956	0.0215443	0.063119	0.0527229	0.0825543		2
	OE19	OESOPHAGUS	0.0311025	0.0214872	0.0407889	0.0311875	0.0740228		2
	OE21	OESOPHAGUS	0.0209717	0.0192142	0.0614435	0.0471736	0.0704177		2
	OE33	OESOPHAGUS	0.0286802	0.0275063	0.0467172	0.0339325	0.0867318		2
	SKGT4	OESOPHAGUS	0.028375	0.0347526	0.0541256	0.0530865	0.0672683		2
	TE1	OESOPHAGUS	0.0227316	0.0220845	0.0432603	0.0579973	0.0660528		2
	TE10	OESOPHAGUS	0.0222601	0.0219104	0.0576118	0.0293254	0.0739332		2
	TE11	OESOPHAGUS	0.0231442	0.0201494	0.0478089	0.0277693	0.0674002		2
	TE12	OESOPHAGUS	0.021086	0.0208014	0.0558602	0.0339558	0.0605421		2
	TE15	OESOPHAGUS	0.0228442	0.0190869	0.0451755	0.0401787	0.0721391		2
	TE4	OESOPHAGUS	0.036098	0.0425787	0.0568955	0.0486766	0.07418		2
	TE5	OESOPHAGUS	0.0245513	0.0211378	0.0390162	0.0336262	0.0676305		2
	TE6	OESOPHAGUS	0.0327805	0.0223449	0.0659845	0.0333265	0.062666		2
	TE8	OESOPHAGUS	0.0248786	0.0250304	0.0551894	0.0431651	0.0753043		2
	TE9	OESOPHAGUS	0.0274465	0.019571	0.0527037	0.0323498	0.0645801		2
	A2780	OVARY	0.0207261	0.0344724	0.0407798	0.0447058	0.0702661		2
	CAOV3	OVARY	0.0231918	0.0333636	0.0598147	0.039802	0.0791405		2
	CAOV4	OVARY	0.0282856	0.0427124	0.0569845	0.0449824	0.0909252		2
	EFO21	OVARY	0.0215171	0.0256397	0.0458827	0.0309305	0.0713357		2
	EFO27	OVARY	0.022814	0.0275279	0.0534885	0.0461459	0.0638789		2
	ES2	OVARY	0.020944	0.0357717	0.0581656	0.0528142	0.0751666		2
	FUOV1	OVARY	0.0257959	0.026319	0.0504211	0.0340742	0.060669		2
	IGROV1	OVARY	0.0217104	0.0217588	0.0377833	0.0348357	0.0668455		2
	JHOS2	OVARY	0.0358851	0.0427429	0.0661606	0.0546569	0.0912049		2
	JHOS3	OVARY	0.0349726	0.0607681	0.0689443	0.0472996	0.0844896		2
	JHOS4	OVARY	0.0365745	0.0544676	0.0605746	0.0510455	0.0828987		2
	KGN	OVARY	0.0224227	0.0244261	0.0493073	0.0440174	0.067469		2
	KURAMOCHI	OVARY	0.0233966	0.0373054	0.0460885	0.0513101	0.0829058		3
	OAW28	OVARY	0.021052	0.0822231	0.0728604	0.0887338	0.109656		3
	OAW42	OVARY	0.0304595	0.0292124	0.0501539	0.0373529	0.0884606		2
	OC314	OVARY	0.0209469	0.0201006	0.0472148	0.0372849	0.0650588		2
	OV17R	OVARY	0.0297534	0.0617189	0.0583985	0.0491528	0.0825012		2
	OV56	OVARY	0.0239425	0.0312143	0.0681257	0.0424187	0.0773491		2
	OV7	OVARY	0.0276201	0.0407003	0.0788939	0.0659695	0.100034		2
	OV90	OVARY	0.0234281	0.0212005	0.0627238	0.0357566	0.0617727		2
	OVCA420	OVARY	0.029729	0.031677	0.0705806	0.040481	0.0673302		2
	OVCAR3	OVARY	0.0318369	0.0273814	0.0508934	0.0436852	0.0711804		NA
	OVCAR4	OVARY	0.0219231	0.0200659	0.0539753	0.0297793	0.065925		2
	OVCAR5	OVARY	0.0306384	0.0437771	0.0634443	0.0477419	0.124406		2
	OVCAR8	OVARY	0.0244704	0.0233108	0.0691362	0.0396765	0.0748841		2
	OVISE	OVARY	0.0276041	0.0381962	0.0631286	0.0481464	0.0777908		2
	OVK18	OVARY	0.0281523	0.0221994	0.0457007	0.0375669	0.0673736		2
	OVKATE	OVARY	0.120493	0.0310151	0.0740095	0.0509259	0.0807417		2
	OVMIU	OVARY	0.0212987	0.0343384	0.0598898	0.0448363	0.0642025		2
	OVTOKO	OVARY	0.031439	0.0436092	0.0571604	0.0447384	0.0836194		2
	PA1	OVARY	0.0287396	0.0295963	0.0647971	0.0471911	0.0712989		2
	PEO1	OVARY	0.0346854	0.0510927	0.0870166	0.053624	0.0772116		2
	RMGI	OVARY	0.022704	0.0425424	0.050965	0.0296535	0.0642274		2
	SKOV3	OVARY	0.0195212	0.0202618	0.0614184	0.0589628	0.0767691		2
	SW626	OVARY	0.0293571	0.0818151	0.0463338	0.0326927	0.0733181		2
	TK10	OVARY	0.0230707	0.0274735	0.0569209	0.0452045	0.0762629		3
	TOV112D	OVARY	0.0304195	0.0383101	0.0784214	0.045888	0.067405		2
	TOV21G	OVARY	0.0279309	0.0238613	0.0576285	0.0480704	0.0696217		2
	TYKNU	OVARY	0.0494064	0.0410558	0.0804069	0.0557723	0.0904454		3
	UWB1.289	OVARY	0.0324412	0.0447377	0.0497381	0.0487722	0.0824315		2
	ASPC1	PANCREAS	0.0383253	0.0553358	0.0589026	0.0470743	0.0766426		2
	BXPC3	PANCREAS	0.0211964	0.0264297	0.0506304	0.033061	0.0717841		2
	CAPAN1	PANCREAS	0.029081	0.0211707	0.0629217	0.0530885	0.0867432		2
	CAPAN2	PANCREAS	0.0276933	0.0421617	0.0581169	0.0675514	0.0859153		2
	CFPAC1	PANCREAS	0.0243292	0.0279738	0.0493092	0.0398099	0.077778		2
	DANG	PANCREAS	0.0260065	0.0206551	0.0700162	0.0562925	0.0832299		2
	HPAC	PANCREAS	0.0302879	0.0318484	0.0742898	0.051238	0.0776247		2
	HPAFII	PANCREAS	0.0354892	0.0862659	0.0718988	0.0498279	0.0816063		2
	HS766T	PANCREAS	0.0240177	0.024461	0.0675218	0.0652588	0.0891346		2
	HUPT3	PANCREAS	0.0227624	0.0248944	0.0636721	0.0572955	0.0737246		2
	HUPT4	PANCREAS	0.0263568	0.0393262	0.0578575	0.0542364	0.075725		2
	KP1N	PANCREAS	0.0259588	0.0185048	0.0822273	0.0573379	0.0900294		2
	KP3	PANCREAS	0.0340608	0.0410008	0.0598482	0.0423216	0.076921		2
	KP4	PANCREAS	0.0269282	0.0334001	0.0549809	0.0381806	0.0759749		2
	MIAPACA2	PANCREAS	0.027527	0.0280972	0.0582282	0.0443801	0.0699437		2
	MZ1PC	PANCREAS	0.0268647	0.0335468	0.0594862	0.0395892	0.0705227		2
	PANC0203	PANCREAS	0.032434	0.0575061	0.106435	0.0465598	0.0966111		2
	PANC0327	PANCREAS	0.0239162	0.0207775	0.141842	0.0680182	0.081356		2
	PANC0403	PANCREAS	0.0319047	0.0400162	0.0660641	0.037739	0.0816603		2
	PANC0813	PANCREAS	0.0283458	0.0382439	0.0558211	0.0444772	0.0799172		2
	PANC1005	PANCREAS	0.0374208	0.0231579	0.0624624	0.0390361	0.0588549		2
	PATU8902	PANCREAS	0.0333462	0.0326242	0.0657236	0.0478061	0.0785268		2
	PATU8988T	PANCREAS	0.0291671	0.0217001	0.0589195	0.0384207	0.0813561		2
	PL18	PANCREAS	0.0244871	0.0201115	0.0763117	0.0609839	0.0978746		2
	PL4	PANCREAS	0.0285133	0.0263572	0.0597537	0.03608	0.06084		2
	PSN1	PANCREAS	0.0217916	0.0223854	0.0476598	0.0501728	0.0750707		2
	QGP1	PANCREAS	0.0303955	0.029401	0.0647308	0.0606284	0.0784279		2
	SU8686	PANCREAS	0.0297206	0.0535308	0.0754526	0.0544234	0.0950433		2
	SUIT2	PANCREAS	0.0401985	0.0404216	0.0694978	0.0385125	0.0871427		2
	SW1990	PANCREAS	0.0328896	0.0392744	0.0542117	0.0520263	0.0639561		2
	YAPC	PANCREAS	0.0283821	0.0363195	0.0638357	0.0498805	0.0721473		2
	JAR	PLACENTA	0.0339476	0.0409839	0.0659462	0.0392672	0.0844284		2
	JEG3	PLACENTA	0.0250724	0.0493682	0.0658944	0.0595395	0.0753034		2
	H2369	PLEURA	0.0221321	0.0236252	0.0573983	0.0374318	0.0760005		2
	H2373	PLEURA	0.0192407	0.0236607	0.0530265	0.0482924	0.0712603		2
	H2461	PLEURA	0.0251305	0.0259354	0.0521933	0.0293034	0.056714		2
	H2591	PLEURA	0.0262147	0.0221074	0.0737342	0.0539119	0.0748387		2
	H2595	PLEURA	0.0259135	0.0489802	0.0732204	0.0431291	0.073359		2
	H2722	PLEURA	0.0282819	0.019054	0.0416574	0.0346586	0.0712072		2
	H2731	PLEURA	0.0314881	0.0237657	0.0730895	0.0392023	0.056258		2
	H2795	PLEURA	0.0228156	0.0215467	0.0510336	0.0351387	0.0724536		2
	H2803	PLEURA	0.0227009	0.027377	0.0730681	0.0383894	0.0761586		2
	H2804	PLEURA	0.0294056	0.0251896	0.0679258	0.0459994	0.0690409		2
	H2810	PLEURA	0.0294787	0.0526344	0.0649702	0.0624742	0.0792861		2
	H2818	PLEURA	0.0189931	0.0202331	0.0539268	0.0412473	0.0772076		2
	H2869	PLEURA	0.0251041	0.0273717	0.0518808	0.0462835	0.0800292		2
	H290	PLEURA	0.0247299	0.0305526	0.0557799	0.0403334	0.0818021		2
	H513	PLEURA	0.0272597	0.0249161	0.0765501	0.0421545	0.086294		NA
	ISTMES1	PLEURA	0.0253498	0.0251926	0.056669	0.040723	0.0769499		2
	MPP89	PLEURA	0.0249462	0.0242139	0.0653214	0.0495215	0.0721803		2
	MSTO211H	PLEURA	0.0285636	0.0211847	0.0767378	0.048258	0.0809005		2
	NCIH2052	PLEURA	0.0297612	0.0236644	0.0569719	0.0300128	0.0700904		2
	NCIH2452	PLEURA	0.0203311	0.023495	0.0586386	0.0441056	0.0745179		2
	NCIH28	PLEURA	0.0300468	0.0232003	0.055378	0.0356453	0.0633068		2
	22RV1	PROSTATE	0.0255316	0.0364056	0.0537484	0.0410297	0.0835061		2
	BPH1	PROSTATE	0.0280909	0.033453	0.0568947	0.0479733	0.0699013		2
	DU145	PROSTATE	0.0257474	0.0232727	0.0500451	0.0368386	0.0602037		2
	LNCAP	PROSTATE	0.0230942	0.034767	0.0473172	0.0422815	0.071917		NA
	NCIH660	PROSTATE	0.0290861	0.0451798	0.0689213	0.0395952	0.0975054		2
	PC3	PROSTATE	0.019382	0.0191916	0.044842	0.0365329	0.0703377		2
	PWR1E	PROSTATE	0.0285555	0.0387373	0.0521348	0.0403687	0.0891448		2
	VCAP	PROSTATE	0.0292798	0.032431	0.0486299	0.0450578	0.0603592		2
	A253	SALIVARY GLAND	0.0239713	0.0311688	0.0433051	0.0321303	0.06193		2
	HO1N1	SALIVARY GLAND	0.0227161	0.0243124	0.0555073	0.0512175	0.0847535		2
	451LU	SKIN	0.0282947	0.0252163	0.0493801	0.0437488	0.0695925		2
	A101D	SKIN	0.0410985	0.024181	0.049187	0.0383392	0.0794953		2
	A2058	SKIN	0.0297452	0.0273279	0.0387141	0.03173	0.0662081		2
	A375	SKIN	0.0264303	0.0479074	0.0558212	0.051981	0.0936603		2
	A388	SKIN	0.0312628	0.0548632	0.0509791	0.0479133	0.0886125		2
	A431	SKIN	0.0258412	0.0387595	0.0565435	0.055522	0.0995809		2
	C32	SKIN	0.035584	0.0458432	0.062756	0.0417829	0.0955092		2
	CHL1	SKIN	0.0268765	0.0292658	0.0570885	0.0547889	0.0811381		2
	COLO679	SKIN	0.0296836	0.0273523	0.0378457	0.0422258	0.0806251		2
	COLO792	SKIN	0.0256066	0.0281344	0.0563205	0.0616074	0.0761958		2
	COLO800	SKIN	0.0322094	0.0359687	0.0497663	0.0460856	0.0728023		2
	COLO829	SKIN	0.0212694	0.0368892	0.0501473	0.0374837	0.0754658		2
	CP50MELB	SKIN	0.0266163	0.0356019	0.0544456	0.0428597	0.0902505		2
	CP66MEL	SKIN	0.0256704	0.0204387	0.0505457	0.0427412	0.0747965		2
	CP67MEL	SKIN	0.031367	0.0285396	0.0549879	0.0372256	0.0808447		2
	DJM1	SKIN	0.0293885	0.0265776	0.0501426	0.0432523	0.0779884		2
	G361	SKIN	0.0238098	0.064834	0.0509527	0.0441457	0.0850281		2
	GAK	SKIN	0.025529	0.0273602	0.0482725	0.0348726	0.073121		2
	GMEL	SKIN	0.030133	0.0598632	0.0612	0.053607	0.092825		2
	HMVII	SKIN	0.0240154	0.0692061	0.0593312	0.0635462	0.0816538		2
	HS940T	SKIN	0.0244098	0.0505935	0.122238	0.0582898	0.0869148		2
	HT144	SKIN	0.023198	0.0310127	0.0505294	0.0649474	0.0768606		2
	IGR1	SKIN	0.0259644	0.0407802	0.0593908	0.054757	0.094815		2
	IGR37	SKIN	0.0201071	0.0164346	0.0478357	0.0290097	0.0605307		2
	IPC298	SKIN	0.0312104	0.0426862	0.0657055	0.0489055	0.0797495		2
	ISTMEL1	SKIN	0.0286559	0.0532336	0.0754884	0.0562432	0.0730676		2
	LB2518MEL	SKIN	0.0259425	0.0355353	0.0614229	0.0527471	0.0804014		2
	LB373MELD	SKIN	0.0245294	0.0849506	0.0681356	0.0390871	0.108223		2
	LOXIMVI	SKIN	0.0301532	0.0238912	0.0565076	0.0435604	0.0684707		2
	M14	SKIN	0.0284614	0.0937923	0.0783993	0.0857427	0.108194		2
	MELHO	SKIN	0.0235629	0.0460528	0.0637687	0.0472245	0.0834818		2
	MELJUSO	SKIN	0.0290937	0.0385128	0.0674195	0.0548567	0.0779581		2
	MEWO	SKIN	0.0261138	0.0466126	0.045481	0.0400692	0.0809821		2
	MMACSF	SKIN	0.0286009	0.0217417	0.0428164	0.0416471	0.0733523		2
	MZ2MEL	SKIN	0.0252774	0.0330636	0.0511325	0.0501107	0.0740774		2
	MZ7MEL	SKIN	0.0297863	0.0299519	0.0645074	0.0311654	0.0603172		2
	RPMI7951	SKIN	0.024964	0.0404044	0.0651831	0.0456456	0.0923006		2
	RVH421	SKIN	0.0233468	0.0215711	0.0443106	0.0451049	0.0583142		2
	SH4	SKIN	0.0281569	0.0267268	0.0377834	0.0322062	0.0729476		2
	SKMEL1	SKIN	0.0247237	0.0378563	0.0700243	0.0538521	0.0931722		2
	SKMEL2	SKIN	0.0257486	0.0436635	0.0817835	0.0443226	0.0940304		2
	SKMEL24	SKIN	0.0279297	0.0380665	0.0566363	0.0488125	0.0796932		2
	SKMEL28	SKIN	0.0161863	0.0174646	0.0600695	0.0409918	0.0738705		2
	SKMEL3	SKIN	0.0241498	0.023539	0.0620666	0.0576192	0.0752407		2
	SKMEL30	SKIN	0.0226224	0.034916	0.0661451	0.052148	0.0878389		2
	SKMEL31	SKIN	0.0272244	0.0437535	0.0701166	0.0420607	0.0925258		2
	SKMEL5	SKIN	0.0269885	0.0254568	0.0635226	0.0428594	0.0692915		2
	UACC257	SKIN	0.0163451	0.0181186	0.0562589	0.0371849	0.0695783		2
	UACC62	SKIN	0.0220255	0.0213485	0.0492034	0.0308514	0.0706955		2
	WM115	SKIN	0.0252469	0.0330152	0.063052	0.0445371	0.0934133		2
	WM1552C	SKIN	0.0266268	0.0324383	0.0725888	0.0562679	0.0761255		2
	WM278	SKIN	0.0245328	0.0539796	0.0569244	0.0422135	0.0738957		2
	WM35	SKIN	0.0214299	0.0362419	0.0592983	0.0590578	0.0828799		2
	WM793	SKIN	0.0236012	0.0244195	0.0667501	0.0358041	0.0820122		2
	COLO668	SMALL CELL LUNG CANCER	0.0178469	0.0276752	0.112643	0.10482	0.140754		33
	CORL279	SMALL CELL LUNG CANCER	0.030456	0.0379304	0.0751558	0.0510991	0.0866802		2
	CORL303	SMALL CELL LUNG CANCER	0.0285492	0.032289	0.053337	0.0349759	0.0681858		2
	CORL311	SMALL CELL LUNG CANCER	0.0277347	0.0359366	0.0597656	0.0506055	0.0715065		2
	CORL88	SMALL CELL LUNG CANCER	0.0175381	0.039756	0.0957068	0.102936	0.130286		11
	CPCN	SMALL CELL LUNG CANCER	0.0263588	0.0243716	0.0540856	0.0424399	0.0757797		2
	DMS114	SMALL CELL LUNG CANCER	0.0192039	0.0235509	0.0580798	0.0418936	0.0684498		2
	DMS273	SMALL CELL LUNG CANCER	0.0216854	0.0513759	0.123703	0.0982753	0.124041		12
	DMS53	SMALL CELL LUNG CANCER	0.0196385	0.0211686	0.0477839	0.0398354	0.0658086		2
	DMS79	SMALL CELL LUNG CANCER	0.030441	0.0575961	0.0702979	0.0521137	0.0839418		2
	HCC33	SMALL CELL LUNG CANCER	0.0201695	0.0466702	0.126589	0.124899	0.135704		22
	ISTSL1	SMALL CELL LUNG CANCER	0.0251858	0.02388	0.0667073	0.047645	0.0786661		2
	ISTSL2	SMALL CELL LUNG CANCER	0.0216908	0.0285591	0.0841508	0.0426626	0.0728556		2
	LB647SCLC	SMALL CELL LUNG CANCER	0.0234135	0.0264337	0.0608933	0.0505715	0.0794099		2
	LU134A	SMALL CELL LUNG CANCER	0.0256587	0.0196101	0.0701557	0.0597468	0.077657		2
	LU135	SMALL CELL LUNG CANCER	0.0234189	0.026805	0.0583687	0.0409728	0.0757872		3
	LU139	SMALL CELL LUNG CANCER	0.0261687	0.033187	0.0755699	0.0442596	0.0836271		2
	LU165	SMALL CELL LUNG CANCER	0.0211973	0.0315768	0.0673985	0.05681	0.0774377		2
	MS1	SMALL CELL LUNG CANCER	0.0293097	0.0228195	0.072376	0.0535792	0.0802325		2
	NCIH1048	SMALL CELL LUNG CANCER	0.0308213	0.0432752	0.0549203	0.0419197	0.0748564		2
	NCIH1092	SMALL CELL LUNG CANCER	0.0152385	0.0236026	0.107589	0.0845379	0.101618		5
	NCIH1105	SMALL CELL LUNG CANCER	0.0200668	0.0233015	0.0641635	0.0454089	0.0789344		2
	NCIH128	SMALL CELL LUNG CANCER	0.0226894	0.019915	0.0759262	0.0590508	0.0649699		2
	NCIH1341	SMALL CELL LUNG CANCER	0.0221958	0.021533	0.0682418	0.0504002	0.0771118		2
	NCIH1417	SMALL CELL LUNG CANCER	0.0321979	0.0307169	0.0468597	0.0498417	0.078958		2
	NCIH1436	SMALL CELL LUNG CANCER	0.0241204	0.0367221	0.0565422	0.0414332	0.0790989		2
	NCIH146	SMALL CELL LUNG CANCER	0.0245612	0.0246302	0.0492283	0.0538354	0.0712681		2
	NCIH1688	SMALL CELL LUNG CANCER	0.0221745	0.0226146	0.0485764	0.0423346	0.0713302		2
	NCIH1694	SMALL CELL LUNG CANCER	0.016866	0.0212834	0.112347	0.101722	0.138292		21
	NCIH1836	SMALL CELL LUNG CANCER	0.0198207	0.0570306	0.127235	0.107317	0.147221		10
	NCIH187	SMALL CELL LUNG CANCER	0.0259318	0.0418553	0.0467321	0.0412126	0.064502		2
	NCIH1876	SMALL CELL LUNG CANCER	0.0254808	0.0535059	0.096285	0.0618908	0.0932161		3
	NCIH196	SMALL CELL LUNG CANCER	0.0218981	0.0256648	0.0557613	0.0570529	0.0678421		2
	NCIH1963	SMALL CELL LUNG CANCER	0.0196992	0.0353531	0.120928	0.105801	0.128792		21
	NCIH2029	SMALL CELL LUNG CANCER	0.0163372	0.0194588	0.0865437	0.0769484	0.0975243		8
	NCIH2081	SMALL CELL LUNG CANCER	0.0181166	0.021399	0.0503077	0.0442548	0.0678957		3
	NCIH209	SMALL CELL LUNG CANCER	0.0229483	0.0206661	0.0578344	0.0612533	0.0877682		3
	NCIH211	SMALL CELL LUNG CANCER	0.0254848	0.0246419	0.0700895	0.0410884	0.0760669		2
	NCIH2141	SMALL CELL LUNG CANCER	0.0117358	0.0176154	0.0645711	0.0585019	0.0915244		6
	NCIH2171	SMALL CELL LUNG CANCER	0.02565	0.0245145	0.0503203	0.0272243	0.0628921		2
	NCIH2196	SMALL CELL LUNG CANCER	0.0229864	0.0313572	0.0372916	0.0369962	0.0679505		2
	NCIH2227	SMALL CELL LUNG CANCER	0.0310926	0.051356	0.0662945	0.0665964	0.0865983		2
	NCIH250	SMALL CELL LUNG CANCER	0.022522	0.0563589	0.0906348	0.083004	0.122751		8
	NCIH345	SMALL CELL LUNG CANCER	0.033917	0.0552657	0.0781698	0.051439	0.103964		2
	NCIH378	SMALL CELL LUNG CANCER	0.0191005	0.0309604	0.141192	0.127395	0.142274		73
	NCIH446	SMALL CELL LUNG CANCER	0.0252909	0.0274896	0.0586715	0.0475321	0.0672658		2
	NCIH510A	SMALL CELL LUNG CANCER	0.0140669	0.0248091	0.0929925	0.0955166	0.110567		13
	NCIH524	SMALL CELL LUNG CANCER	0.0284392	0.0501179	0.0666399	0.0444775	0.0759668		2
	NCIH526	SMALL CELL LUNG CANCER	0.0204264	0.0254462	0.0694731	0.0542745	0.0944735		3
	NCIH64	SMALL CELL LUNG CANCER	0.0236588	0.023732	0.0593632	0.05107	0.0658599		2
	NCIH69	SMALL CELL LUNG CANCER	0.0296325	0.021556	0.0520143	0.040755	0.0738991		2
	NCIH740	SMALL CELL LUNG CANCER	0.0243805	0.0395088	0.0547223	0.0434986	0.0855974		2
	NCIH748	SMALL CELL LUNG CANCER	0.0184392	0.0223893	0.0671665	0.0579504	0.0952207		6
	NCIH82	SMALL CELL LUNG CANCER	0.0214399	0.0217402	0.0724236	0.0466105	0.0798658		2
	NCIH841	SMALL CELL LUNG CANCER	0.0276404	0.0506911	0.0559252	0.0386125	0.0805515		2
	NCIH847	SMALL CELL LUNG CANCER	0.0255571	0.0382766	0.0596993	0.053264	0.0900678		2
	RERFLCFM	SMALL CELL LUNG CANCER	0.0300351	0.0200961	0.0535785	0.0333642	0.0754194		2
	SBC1	SMALL CELL LUNG CANCER	0.0210521	0.0270741	0.0480005	0.0418107	0.0817144		2
	SBC3	SMALL CELL LUNG CANCER	0.0286035	0.031253	0.0741441	0.0516567	0.0843859		2
	SBC5	SMALL CELL LUNG CANCER	0.023052	0.0209341	0.058589	0.0538185	0.0735911		2
	HUTU80	SMALL INTESTINE	0.0330897	0.042711	0.0715724	0.0354281	0.0844705		2
	A204	SOFT TISSUE	0.0281651	0.0946177	0.0743185	0.0730235	0.086931		2
	CHSA8926	SOFT TISSUE	0.0434253	0.038813	0.111412	0.0739458	0.0771427		2
	G401	SOFT TISSUE	0.0250329	0.0246102	0.0607563	0.0428822	0.0722239		2
	G402	SOFT TISSUE	0.0273921	0.0268063	0.0558936	0.0394347	0.0810994		2
	GCT	SOFT TISSUE	0.0305985	0.0520624	0.0767111	0.0450212	0.0857943		2
	HS633T	SOFT TISSUE	0.0432319	0.042573	0.0565728	0.0598865	0.0785092		2
	HT1080	SOFT TISSUE	0.0319407	0.042744	0.0957446	0.0426308	0.0720226		2
	KYM1	SOFT TISSUE	0.0300855	0.0303533	0.0658771	0.0490156	0.074151		2
	MESSA	SOFT TISSUE	0.0311506	0.0393037	0.0608408	0.0509444	0.0834544		2
	MFHINO	SOFT TISSUE	0.0352998	0.0350727	0.0544467	0.0378362	0.0718809		2
	RD	SOFT TISSUE	0.0304471	0.0324619	0.111831	0.0676633	0.0738339		2
	RH1	SOFT TISSUE	0.0275555	0.0290637	0.0574607	0.0403923	0.0733698		2
	RH18	SOFT TISSUE	0.0272331	0.0259844	0.0554216	0.0547944	0.0618775		2
	RH41	SOFT TISSUE	0.0246681	0.0292688	0.094208	0.076903	0.0860792		2
	RKN	SOFT TISSUE	0.0351418	0.0423487	0.062611	0.0447543	0.0722058		2
	SJRH30	SOFT TISSUE	0.024435	0.0389362	0.0681986	0.0419372	0.0796783		2
	SKLMS1	SOFT TISSUE	0.0258808	0.0398455	0.0781126	0.051153	0.0818639		2
	SKN	SOFT TISSUE	0.0250199	0.0289926	0.0598285	0.0348207	0.0847303		2
	SKUT1	SOFT TISSUE	0.0258827	0.0272517	0.0501086	0.0363317	0.069027		2
	SW684	SOFT TISSUE	0.0259503	0.0428782	0.0957937	0.0633008	0.0910798		2
	SW872	SOFT TISSUE	0.032058	0.0354656	0.0830667	0.0452306	0.0854311		2
	SW982	SOFT TISSUE	0.0314879	0.032964	0.100053	0.0542225	0.096574		2
	TE441T	SOFT TISSUE	0.0357915	0.0347819	0.0552348	0.0516251	0.0536856		2
	2313287	STOMACH	0.0274076	0.0186145	0.0405743	0.037257	0.0690213		2
	AGS	STOMACH	0.0261229	0.0232259	0.0442221	0.0397026	0.0797012		2
	ECC10	STOMACH	0.0272244	0.0230858	0.0518327	0.0434301	0.0626491		2
	ECC12	STOMACH	0.0236748	0.0249917	0.0708018	0.0565433	0.0819588		2
	FU97	STOMACH	0.0252554	0.0304469	0.0587101	0.0481656	0.0897879		2
	GCIY	STOMACH	0.0262296	0.0211606	0.0648165	0.0415558	0.0718383		2
	HGC27	STOMACH	0.0243147	0.0238815	0.0605686	0.0516283	0.074517		2
	HS746T	STOMACH	0.0398032	0.0298221	0.0899401	0.0468813	0.103037		2
	HSC39	STOMACH	0.0343962	0.039018	0.046859	0.0457311	0.0772922		2
	IM95	STOMACH	0.0298163	0.0265031	0.0620896	0.0374799	0.0764112		2
	KATOIII	STOMACH	0.0287039	0.0405029	0.0444286	0.0414468	0.0714053		2
	MKN1	STOMACH	0.0383748	0.0254146	0.0568164	0.0376523	0.0666605		2
	MKN28	STOMACH	0.0286471	0.0266058	0.0492198	0.0326143	0.0824405		2
	MKN45	STOMACH	0.0259482	0.0267108	0.0609066	0.0525138	0.075334		2
	MKN7	STOMACH	0.0259237	0.0273081	0.0518448	0.0492439	0.0668013		2
	NCIN87	STOMACH	0.0253767	0.0241193	0.0676421	0.051756	0.0694512		2
	NCISNU1	STOMACH	0.0276691	0.0228828	0.053568	0.0439355	0.0580129		NA
	NCISNU16	STOMACH	0.0278139	0.0464141	0.0751066	0.0479996	0.0791534		NA
	NCISNU5	STOMACH	0.024722	0.0235737	0.0666184	0.045826	0.0669133		NA
	NUGC3	STOMACH	0.0218097	0.0228605	0.0599136	0.0372284	0.0508846		2
	NUGC4	STOMACH	0.146626	0.0335917	0.0574605	0.0373789	0.0722162		2
	OCUM1	STOMACH	0.0273352	0.0203331	0.0677818	0.0422235	0.086528		2
	RERFGC1B	STOMACH	0.021752	0.0244723	0.0455193	0.0467856	0.0571492		2
	RF48	STOMACH	0.0364154	0.0242181	0.0796141	0.0462475	0.0681744		2
	SCH	STOMACH	0.0248205	0.0252374	0.0628447	0.0603331	0.0873171		2
	SKGT2	STOMACH	0.0400617	0.0400816	0.0552942	0.0431226	0.0616718		1
	TGBC11TKB	STOMACH	0.0204906	0.0270845	0.0586709	0.0387236	0.0704799		2
	NCCIT	TESTIS	0.0241467	0.0307264	0.0683421	0.057843	0.0785004		3
	NEC8	TESTIS	0.0293784	0.0531668	0.0799096	0.0561933	0.085484		2
	NTERASCLD1	TESTIS	0.0261532	0.0354956	0.061332	0.0644685	0.0758229		NA
	8305C	THYROID	0.0284066	0.0443748	0.0852275	0.0493592	0.0872614		2
	8505C	THYROID	0.0300059	0.0370631	0.06312	0.0473194	0.0765143		2
	ASH3	THYROID	0.0241028	0.0233141	0.0585569	0.0447487	0.057533		2
	BCPAP	THYROID	0.0264778	0.0398226	0.0789016	0.0502769	0.0851771		2
	BHT101	THYROID	0.0267003	0.0360118	0.0661543	0.0379555	0.0830684		2
	CAL62	THYROID	0.0503793	0.0399344	0.0747623	0.04271	0.0839877		2
	CGTHW1	THYROID	0.0320931	0.0487334	0.068436	0.0501628	0.0813408		2
	FTC133	THYROID	0.0327408	0.0508484	0.0666392	0.0392292	0.0785425		2
	HTCC3	THYROID	0.0331597	0.0434894	0.0612554	0.0497536	0.0794063		2
	IHH4	THYROID	0.0340258	0.0588568	0.0695279	0.0502019	0.0751963		2
	K5	THYROID	0.0384694	0.0446691	0.10806	0.0513853	0.084626		2
	ML1	THYROID	0.0289617	0.0546427	0.0572474	0.0637846	0.0999345		2
	RO82W1	THYROID	0.0415473	0.0375299	0.0685328	0.0427937	0.0799212		2
	TT	THYROID	0.0297024	0.0203439	0.0609421	0.0466819	0.0883836		2
	TT2609C02	THYROID	0.0349109	0.0599045	0.0874148	0.0449425	0.0848768		2
	BB30HNC	UPPER AERODIGESTIVE TRACT	0.0226229	0.0210532	0.0650392	0.0363027	0.0643599		2
	BB49HNC	UPPER AERODIGESTIVE TRACT	0.0299921	0.0364813	0.0663237	0.0569057	0.0864914		2
	BHY	UPPER AERODIGESTIVE TRACT	0.0230631	0.0225108	0.0671023	0.0607429	0.0829717		2
	BICR10	UPPER AERODIGESTIVE TRACT	0.021075	0.0223438	0.0555538	0.0379634	0.0707353		2
	BICR22	UPPER AERODIGESTIVE TRACT	0.0232026	0.0265807	0.0578673	0.0465679	0.0770793		2
	BICR31	UPPER AERODIGESTIVE TRACT	0.0283494	0.0585106	0.0441188	0.0422377	0.0862379		2
	BICR78	UPPER AERODIGESTIVE TRACT	0.0279871	0.032825	0.0496929	0.0386194	0.0858541		2
	CA922	UPPER AERODIGESTIVE TRACT	0.0385935	0.0396972	0.0506238	0.0327379	0.0784163		2
	CAL27	UPPER AERODIGESTIVE TRACT	0.0264	0.0508827	0.0663847	0.0450297	0.0768006		2
	CAL33	UPPER AERODIGESTIVE TRACT	0.0343	0.0515695	0.0613183	0.037405	0.0704586		2
	DETROIT562	UPPER AERODIGESTIVE TRACT	0.0345172	0.0216766	0.0642561	0.0540683	0.0739367		2
	DOK	UPPER AERODIGESTIVE TRACT	0.0262893	0.0236595	0.0646634	0.0409733	0.0759311		2
	FADU	UPPER AERODIGESTIVE TRACT	0.0296443	0.0490462	0.0637139	0.0445039	0.0789197		2
	HN	UPPER AERODIGESTIVE TRACT	0.0419979	0.0449059	0.0508753	0.0412516	0.0814459		2
	HO1U1	UPPER AERODIGESTIVE TRACT	0.0278285	0.0275742	0.0654521	0.0527061	0.0839082		2
	HSC2	UPPER AERODIGESTIVE TRACT	0.0608435	0.0611637	0.0534932	0.0616116	0.0930621		2
	HSC3	UPPER AERODIGESTIVE TRACT	0.0390682	0.0214926	0.0758577	0.0584543	0.0775765		2
	HSC4	UPPER AERODIGESTIVE TRACT	0.0235066	0.0479959	0.0546378	0.0348938	0.0844583		2
	JHU011	UPPER AERODIGESTIVE TRACT	0.0618553	0.0426045	0.0797237	0.0447412	0.0661221		2
	JHU022	UPPER AERODIGESTIVE TRACT	0.0377157	0.027068	0.0631012	0.0616036	0.0782817		2
	KON	UPPER AERODIGESTIVE TRACT	0.0269674	0.0390443	0.0687572	0.0464116	0.0740385		2
	KOSC2	UPPER AERODIGESTIVE TRACT	0.0320215	0.0440486	0.0733198	0.0505184	0.079334		2
	LB771HNC	UPPER AERODIGESTIVE TRACT	0.0307623	0.0276556	0.0448807	0.0328166	0.0625365		2
	OSC19	UPPER AERODIGESTIVE TRACT	0.033433	0.0561461	0.0733135	0.0690218	0.0930197		2
	OSC20	UPPER AERODIGESTIVE TRACT	0.0280435	0.0288242	0.0819636	0.0542899	0.0855943		2
	PCI15A	UPPER AERODIGESTIVE TRACT	0.0321514	0.0545637	0.0633429	0.0512619	0.0753869		2
	PCI30	UPPER AERODIGESTIVE TRACT	0.026199	0.0213453	0.0596708	0.0333913	0.0842744		2
	PCI38	UPPER AERODIGESTIVE TRACT	0.0335966	0.0229441	0.0588815	0.0443134	0.0823494		2
	PCI4B	UPPER AERODIGESTIVE TRACT	0.0356077	0.0505506	0.0564481	0.0413851	0.0750723		2
	PCI6A	UPPER AERODIGESTIVE TRACT	0.0380004	0.0372371	0.0537911	0.0482839	0.0610206		2
	PECAPJ15	UPPER AERODIGESTIVE TRACT	0.0350049	0.0553458	0.0739513	0.0384734	0.0766319		2
	RPMI2650	UPPER AERODIGESTIVE TRACT	0.0265616	0.0274713	0.070996	0.0575001	0.0949351		2
	SAS	UPPER AERODIGESTIVE TRACT	0.0266407	0.022589	0.0750963	0.0669957	0.0849638		2
	SAT	UPPER AERODIGESTIVE TRACT	0.0295931	0.0246138	0.0390941	0.0354918	0.0550068		2
	SCC15	UPPER AERODIGESTIVE TRACT	0.0260931	0.0271593	0.0573402	0.0490354	0.0735591		2
	SCC25	UPPER AERODIGESTIVE TRACT	0.0271899	0.0483074	0.0654568	0.0497721	0.0766629		2
	SCC4	UPPER AERODIGESTIVE TRACT	0.0320427	0.0593239	0.0534101	0.0423095	0.0790026		2
	SCC9	UPPER AERODIGESTIVE TRACT	0.0293163	0.0528343	0.0513751	0.0327222	0.0751438		2
	SKN3	UPPER AERODIGESTIVE TRACT	0.0270306	0.0239584	0.0664326	0.0592527	0.08294		2
	5637	URINARY TRACT	0.0486589	0.0405065	0.0543262	0.0493878	0.0784022		2
	639V	URINARY TRACT	0.0311926	0.0369774	0.0555704	0.0493211	0.076143		2
	647V	URINARY TRACT	0.0311483	0.054822	0.061725	0.0557517	0.0806415		2
	BFTC905	URINARY TRACT	0.0241617	0.0808382	0.0897352	0.0787958	0.113833		6
	CAL29	URINARY TRACT	0.0296147	0.0352756	0.0740785	0.0442633	0.0788787		2
	DSH1	URINARY TRACT	0.0289035	0.0433787	0.0649557	0.0445233	0.0939656		2
	HT1197	URINARY TRACT	0.0285327	0.0432354	0.0570322	0.0400332	0.0896538		2
	HT1376	URINARY TRACT	0.0261785	0.0615315	0.0774772	0.0521498	0.0965146		3
	J82	URINARY TRACT	0.0325428	0.0523685	0.0689464	0.0442297	0.0750786		2
	KU1919	URINARY TRACT	0.027107	0.0379799	0.065552	0.0439996	0.0826578		2
	LB831BLC	URINARY TRACT	0.0329505	0.0348378	0.0747741	0.0406405	0.0853455		2
	RT112	URINARY TRACT	0.0306391	0.0372903	0.0584906	0.0421187	0.0683529		2
	RT4	URINARY TRACT	0.0300009	0.0378762	0.0761265	0.0389365	0.0754568		2
	SW1710	URINARY TRACT	0.0294628	0.0385566	0.0708813	0.039792	0.0899229		2
	SW780	URINARY TRACT	0.0305345	0.0476175	0.0528059	0.0369656	0.070442		2
	T24	URINARY TRACT	0.0361339	0.0512057	0.0712024	0.0454766	0.0803493		2
	TCCSUP	URINARY TRACT	0.0317381	0.0468865	0.0524783	0.0409307	0.0859757		2
	UMUC3	URINARY TRACT	0.0325089	0.0575629	0.0514272	0.0607	0.0811652		2
	VMCUB1	URINARY TRACT	0.0328766	0.0384694	0.0542683	0.0328713	0.07276		2
	CAL39	VULVA	0.0270272	0.0287874	0.0627041	0.0452324	0.0723513		2
	SW954	VULVA	0.0252282	0.0431877	0.0766439	0.0666261	0.0803973		2
	SW962	VULVA	0.0304443	0.0349481	0.0615642	0.0624149	0.0600153		2

## Sheet: CDK5RAP1
	Dataset S1B: Methylation and Copy Number dataset for the CDK5RAP1 gene in the cell lines included in the Sanger dataset (Iorio et al., Cell, 2016) and the Broad Institute Cancer Cell Line Encyclopedia (CCLE, Ghandi et al., Nature, 2019). Methylation data (orange header) includes the CpG sites interrogated with the HumanMethylation450 bead array (green=unmethylated; red=methylated), including the …
			Methylation									Copy number
	Target ID		cg21842301	cg01849156	cg07989985	cg12431699	cg23253272	cg02197919	cg07803006	cg21164355		Copy number
	CHR		20
	MAPINFO		31989203	31989289	31989394	31989412	31989417	31989448	31989458	31989502
	UCSC REFGENE NAME		CDK5RAP1
	UCSC REFGENE GROUP		5' UTR		TSS200
	RELATIONSHIP TO CpG ISLAND		Island					S_Shore
	Cell line	Tissue of origin
	SW13	ADRENAL GLAND	0.0196421	0.0206132	0.0318843	0.0497976	0.0627457	0.0282047	0.0273618	0.0279179		2
	BE2M17	AUTONOMIC GANGLIA	0.0218378	0.020186	0.0425104	0.0413523	0.0513471	0.0269818	0.0254053	0.0253853		2
	CHP126	AUTONOMIC GANGLIA	0.0240757	0.0289289	0.037336	0.0488962	0.0601734	0.0336416	0.0369648	0.0386686		2
	CHP134	AUTONOMIC GANGLIA	0.0187117	0.0188758	0.0443193	0.0497251	0.0535961	0.0274082	0.0252801	0.0257989		3
	CHP212	AUTONOMIC GANGLIA	0.0180058	0.0232087	0.0391458	0.049435	0.0481133	0.0304532	0.0229974	0.0265489		2
	GIMEN	AUTONOMIC GANGLIA	0.026423	0.029021	0.0659809	0.0553958	0.0659713	0.0347578	0.0297369	0.0372858		2
	GOTO	AUTONOMIC GANGLIA	0.0173889	0.0185351	0.0425894	0.0565013	0.0547487	0.0285153	0.033226	0.0246195		3
	IMR5	AUTONOMIC GANGLIA	0.0204918	0.0242407	0.0412497	0.0402551	0.0440913	0.0279711	0.0270049	0.0284348		2
	KELLY	AUTONOMIC GANGLIA	0.020809	0.0249038	0.0474015	0.0460723	0.0420296	0.0256641	0.0227819	0.0316651		2
	KPNRTBM1	AUTONOMIC GANGLIA	0.0162426	0.0225467	0.0340046	0.0466731	0.0436868	0.0190381	0.0208637	0.0249987		2
	KPNYN	AUTONOMIC GANGLIA	0.0191578	0.0244781	0.0392569	0.0550705	0.0453698	0.0312117	0.0234617	0.02814		2
	KPNYS	AUTONOMIC GANGLIA	0.0207176	0.0206263	0.0453637	0.0507699	0.0527851	0.0292744	0.0249551	0.0318009		2
	LAN6	AUTONOMIC GANGLIA	0.0229161	0.0241377	0.035508	0.0502226	0.0492411	0.0332436	0.0236494	0.0270798		2
	MCIXC	AUTONOMIC GANGLIA	0.0191149	0.0244147	0.0491507	0.0558072	0.0507808	0.0308598	0.0274584	0.0308531		2
	MHHNB11	AUTONOMIC GANGLIA	0.0195933	0.0225781	0.047254	0.0475212	0.0544512	0.0287835	0.0247361	0.0309252		2
	NB1	AUTONOMIC GANGLIA	0.0201722	0.0281328	0.0572826	0.0459492	0.0589233	0.0271487	0.028743	0.0304101		2
	NB10	AUTONOMIC GANGLIA	0.0204819	0.0254106	0.0375346	0.0415819	0.0391431	0.0256797	0.0234311	0.0310695		2
	NB12	AUTONOMIC GANGLIA	0.0303183	0.0488385	0.116492	0.0516812	0.060354	0.0428362	0.0337815	0.0482849		2
	NB13	AUTONOMIC GANGLIA	0.0183313	0.0236627	0.0543911	0.0574147	0.0647086	0.0321726	0.0265714	0.0293952		3
	NB14	AUTONOMIC GANGLIA	0.0245821	0.0238036	0.0433185	0.0534797	0.0629351	0.0372764	0.0254707	0.031911		2
	NB17	AUTONOMIC GANGLIA	0.0178776	0.0221883	0.0369573	0.0415716	0.0570148	0.0359994	0.0304178	0.0270795		3
	NB5	AUTONOMIC GANGLIA	0.020788	0.0209379	0.0511288	0.0577444	0.0588966	0.0320849	0.0334129	0.0318245		2
	NB6	AUTONOMIC GANGLIA	0.0189172	0.0213475	0.0408251	0.0450442	0.0418693	0.0239862	0.0283063	0.0311562		2
	NB69	AUTONOMIC GANGLIA	0.0198868	0.0219958	0.0354833	0.0527695	0.0479512	0.0280307	0.0237354	0.0233814		2
	NB7	AUTONOMIC GANGLIA	0.0206222	0.0227425	0.0422311	0.0500589	0.053734	0.0302224	0.0230506	0.0308905		2
	NBTU110	AUTONOMIC GANGLIA	0.0196346	0.0280677	0.0454869	0.0508712	0.0470969	0.0328014	0.0298104	0.0280952		2
	NH12	AUTONOMIC GANGLIA	0.0194884	0.0206209	0.037443	0.0427802	0.0474224	0.0265562	0.0213268	0.0273347		2
	SIMA	AUTONOMIC GANGLIA	0.0173557	0.018157	0.0317532	0.0440405	0.0645469	0.0251517	0.0253479	0.0226528		2
	SKNAS	AUTONOMIC GANGLIA	0.0218492	0.0241018	0.053104	0.0531179	0.0525311	0.03176	0.0271199	0.0353247		2
	SKNDZ	AUTONOMIC GANGLIA	0.016914	0.0188935	0.05244	0.048374	0.0570875	0.0276491	0.0246837	0.0280547		3
	SKNFI	AUTONOMIC GANGLIA	0.0161438	0.0175388	0.0408008	0.0416433	0.0503747	0.0311591	0.0257775	0.0236902		2
	SKNSH	AUTONOMIC GANGLIA	0.0198724	0.0219926	0.0481132	0.0461327	0.0414509	0.026697	0.0228986	0.0293326		2
	TGW	AUTONOMIC GANGLIA	0.0195426	0.0233384	0.0496093	0.0555756	0.0544828	0.0355315	0.0278832	0.0256976		2
	EGI1	BILIARY TRACT	0.0256829	0.0321555	0.0435307	0.0413915	0.0460328	0.026994	0.0254018	0.036241		2
	ETK1	BILIARY TRACT	0.0199258	0.0233664	0.0350889	0.0497362	0.0479585	0.024956	0.0263807	0.0259545		2
	HUCCT1	BILIARY TRACT	0.0258741	0.0294444	0.0932275	0.0644961	0.0480097	0.032604	0.0290255	0.0364411		2
	TGBC1TKB	BILIARY TRACT	0.0149982	0.017537	0.0481787	0.056664	0.0566996	0.0357912	0.0232112	0.0231346		3
	TGBC24TKB	BILIARY TRACT	0.0207836	0.0252918	0.0502421	0.0757141	0.0552397	0.0300673	0.0234839	0.0270198		3
	A673	BONE	0.019258	0.0288184	0.0345491	0.0577036	0.0453213	0.0232128	0.0245116	0.0345672		2
	CADOES1	BONE	0.0236872	0.026588	0.0326959	0.0593542	0.0614082	0.0298858	0.0236195	0.0342695		2
	CAL72	BONE	0.0175374	0.0261599	0.0427711	0.0543411	0.0495974	0.0326977	0.0235636	0.0273985		2
	CAL78	BONE	0.0208931	0.0270039	0.0686356	0.0518376	0.055314	0.0322513	0.0301319	0.036284		2
	CS1	BONE	0.0205616	0.0235833	0.0530306	0.0589048	0.0509321	0.0280723	0.0272725	0.0253601		2
	ES1	BONE	0.0179793	0.0235363	0.0324014	0.0578822	0.0376105	0.0261542	0.0199016	0.0276106		2
	ES3	BONE	0.0190419	0.020491	0.0492295	0.0548945	0.0551745	0.0303845	0.0211638	0.0232939		2
	ES4	BONE	0.0171438	0.021509	0.037543	0.0449119	0.059071	0.0239754	0.0213668	0.0266451		2
	ES5	BONE	0.0202215	0.0223855	0.0482533	0.0492034	0.0437837	0.0269524	0.0213603	0.0253456		2
	ES7	BONE	0.0188125	0.0247428	0.0371003	0.0521291	0.0531247	0.0254587	0.0220631	0.0247811		2
	ES8	BONE	0.0182985	0.0254779	0.0330072	0.0447554	0.0460818	0.0261487	0.0183412	0.0266448		2
	EW1	BONE	0.0163174	0.0179608	0.0372727	0.0604851	0.0478289	0.0264664	0.0252862	0.0205349		3
	EW11	BONE	0.02069	0.021034	0.0327744	0.0631295	0.0466532	0.0281823	0.0232049	0.0271166		2
	EW12	BONE	0.0172742	0.0215141	0.0418694	0.0510274	0.0534855	0.0278747	0.0183464	0.0239952		2
	EW13	BONE	0.0191733	0.0248674	0.0407441	0.0621693	0.0464583	0.0275222	0.023343	0.0262994		2
	EW16	BONE	0.020177	0.024478	0.0356384	0.0612378	0.0435599	0.025956	0.0196715	0.0288756		2
	EW18	BONE	0.0187071	0.0268716	0.0289934	0.0554387	0.0432499	0.025474	0.0213702	0.0317515		2
	EW22	BONE	0.017624	0.0186306	0.0361192	0.0547215	0.0522112	0.0244723	0.0171042	0.0229828		3
	EW24	BONE	0.0174227	0.0198168	0.0389355	0.0475534	0.0518779	0.0261127	0.0295461	0.0248617		2
	EW3	BONE	0.0195156	0.021292	0.0424129	0.0536618	0.0486807	0.0265048	0.0211996	0.0254544		2
	EW7	BONE	0.0216529	0.0207244	0.0367639	0.0489792	0.0520416	0.0245116	0.0188177	0.0240364		2
	G292CLONEA141B1	BONE	0.0244301	0.0263412	0.0419123	0.0728617	0.0443349	0.0311138	0.0406927	0.0400699		2
	HEMCSS	BONE	0.0253669	0.0280883	0.0423242	0.0634379	0.0674502	0.0441489	0.0319739	0.0397622		2
	HOS	BONE	0.0187857	0.0221927	0.0456059	0.0575171	0.0514025	0.0224866	0.0231217	0.0244597		2
	HUO3N1	BONE	0.0178022	0.024056	0.0441262	0.0476881	0.0443516	0.0273451	0.0239157	0.0275447		2
	HUO9	BONE	0.0174397	0.0209239	0.0407636	0.063397	0.0696441	0.024037	0.0262134	0.0240088		2
	MG63	BONE	0.020261	0.0258412	0.0345169	0.0543216	0.0544786	0.0282603	0.0215031	0.0287517		2
	MHHES1	BONE	0.0215191	0.0250903	0.0424925	0.0506119	0.0549271	0.024377	0.0243313	0.0325407		2
	NOS1	BONE	0.0181029	0.0233135	0.038392	0.0518356	0.0527631	0.0255141	0.0211136	0.0278092		2
	NY	BONE	0.0173357	0.0216102	0.0358361	0.0477242	0.0457062	0.0233646	0.025894	0.023394		2
	SAOS2	BONE	0.0174131	0.0240293	0.0441845	0.0505531	0.0450077	0.0275688	0.021759	0.0272493		2
	SJSA1	BONE	0.0193701	0.0242775	0.0377647	0.0534636	0.0472494	0.0282955	0.0281323	0.0267687		2
	SKES1	BONE	0.0211289	0.0287752	0.0330309	0.0442041	0.0475288	0.024994	0.0232831	0.0333241		2
	SKPNDW	BONE	0.0184439	0.0215619	0.0339438	0.048335	0.0530175	0.0252016	0.021591	0.0245767		2
	TC71	BONE	0.0218096	0.0247019	0.0628011	0.058075	0.0526372	0.0334688	0.027011	0.0263966		2
	U2OS	BONE	0.0230845	0.0264296	0.0489871	0.0621484	0.0507899	0.0388855	0.0276181	0.0313418		2
	VAESBJ	BONE	0.0230488	0.023342	0.046065	0.0466392	0.0550341	0.0320992	0.0309291	0.0344094		2
	AU565	BREAST	0.0200197	0.023208	0.0364771	0.0443413	0.044904	0.0305432	0.022509	0.0273465		2
	BT20	BREAST	0.0199581	0.0191043	0.0365598	0.0435661	0.0527774	0.0270087	0.0208171	0.0238036		2
	BT474	BREAST	0.0177757	0.025295	0.0479421	0.0392522	0.0459455	0.0247965	0.0226017	0.0276173		2
	BT483	BREAST	0.0196711	0.0180298	0.0394376	0.0462494	0.0586996	0.0213118	0.0311329	0.019217		3
	BT549	BREAST	0.0182335	0.0194804	0.0531706	0.0481144	0.0537246	0.0174654	0.0206117	0.0279188		2
	CAL120	BREAST	0.0199541	0.0159385	0.0412462	0.0523707	0.0537628	0.0337754	0.025255	0.0201146		3
	CAL148	BREAST	0.0174329	0.0199489	0.0323206	0.050178	0.056197	0.027349	0.0213158	0.0281821		2
	CAL51	BREAST	0.0199542	0.0206925	0.0501298	0.0551762	0.0441558	0.0355301	0.0205502	0.0238984		2
	CAL851	BREAST	0.016585	0.0175727	0.0457026	0.0654701	0.056031	0.0361232	0.0247966	0.0234161		3
	CAMA1	BREAST	0.02105	0.022576	0.0588263	0.0761981	0.0535158	0.0338212	0.0207468	0.0309861		2
	COLO824	BREAST	0.019201	0.0204679	0.0384434	0.0595517	0.0623567	0.0269178	0.0342179	0.0263665		2
	DU4475	BREAST	0.0201176	0.024906	0.0374521	0.0529594	0.0499031	0.024218	0.0223899	0.0217899		2
	EFM19	BREAST	0.0192891	0.0186377	0.0395604	0.0533248	0.0666228	0.023778	0.0174472	0.0227915		2
	EFM192A	BREAST	0.0187413	0.0199326	0.0292813	0.0420504	0.0389863	0.0294942	0.0203353	0.0331189		2
	EVSAT	BREAST	0.0198055	0.0270281	0.0245679	0.0518366	0.0495432	0.0275685	0.0256193	0.0306324		2
	HCC1143	BREAST	0.0172048	0.0200685	0.0576564	0.0650156	0.0654365	0.0395332	0.0385792	0.027144		4
	HCC1187	BREAST	0.024442	0.0300899	0.0658523	0.0698697	0.0493845	0.0345516	0.028593	0.0413864		2
	HCC1395	BREAST	0.0190655	0.0211445	0.0366294	0.0478007	0.040862	0.0273159	0.021149	0.0231059		2
	HCC1419	BREAST	0.0219039	0.0228412	0.0589049	0.0756142	0.0650469	0.0326176	0.0379003	0.0288016		2
	HCC1428	BREAST	0.0190021	0.022815	0.0330953	0.0410798	0.0508442	0.0294589	0.0219415	0.0285423		2
	HCC1500	BREAST	0.0167306	0.0209488	0.040207	0.0420219	0.0469623	0.0224227	0.0244015	0.0207618		2
	HCC1569	BREAST	0.0185964	0.0191419	0.0529946	0.0585405	0.0817749	0.0390056	0.0272797	0.0240748		3
	HCC1599	BREAST	0.0208772	0.0189677	0.049988	0.0573423	0.0536659	0.0312241	0.0247549	0.0274828		2
	HCC1806	BREAST	0.0224718	0.0226382	0.0445244	0.0808399	0.0860994	0.0580111	0.0427456	0.0311454		3
	HCC1937	BREAST	0.0220343	0.0245881	0.0513206	0.0750311	0.0496726	0.0391458	0.0309639	0.0403569		2
	HCC1954	BREAST	0.0265208	0.0247838	0.035808	0.0518199	0.0549163	0.0401546	0.0282263	0.0405613		2
	HCC202	BREAST	0.017711	0.0175666	0.0357016	0.0519426	0.0503861	0.0235865	0.0188884	0.0195188		2
	HCC2157	BREAST	0.0168813	0.0183422	0.0449497	0.0447988	0.0650452	0.0304431	0.0249997	0.0216653		3
	HCC2218	BREAST	0.0233691	0.0225333	0.0432158	0.0468333	0.0526354	0.0259651	0.0217547	0.0264574		2
	HCC38	BREAST	0.0169667	0.0202806	0.0364329	0.0443496	0.0486746	0.0218475	0.0432807	0.0231302		2
	HCC70	BREAST	0.0208842	0.026304	0.0316258	0.0605743	0.0577832	0.0293598	0.036583	0.0259195		2
	HDQP1	BREAST	0.019817	0.0169814	0.0474065	0.0721848	0.059895	0.0332084	0.0211258	0.0186433		3
	HS578T	BREAST	0.0221385	0.024797	0.0485254	0.0501259	0.0525335	0.0311322	0.0291212	0.0395959		2
	MCF7	BREAST	0.0180393	0.0286483	0.02991	0.0452613	0.0375546	0.0214633	0.0231379	0.0241266		2
	MDAMB157	BREAST	0.0190284	0.0205051	0.0347779	0.0534213	0.0428465	0.0252578	0.0219969	0.0271253		2
	MDAMB231	BREAST	0.0175254	0.0231862	0.05929	0.0680674	0.0549871	0.0208203	0.0259098	0.0208706		2
	MDAMB330	BREAST	0.0268697	0.0328843	0.0476995	0.0677626	0.0491794	0.0375982	0.0334719	0.0456284		2
	MDAMB361	BREAST	0.0204728	0.0262483	0.0280321	0.0520949	0.0438569	0.0281251	0.0200563	0.0298892		2
	MDAMB415	BREAST	0.0198674	0.0244708	0.0394014	0.0546504	0.0478658	0.0250254	0.0221169	0.0282897		2
	MDAMB436	BREAST	0.018311	0.0227044	0.0374834	0.0460429	0.0456672	0.0218496	0.0237861	0.0201505		2
	MDAMB453	BREAST	0.0208162	0.0192021	0.0344946	0.0500633	0.05452	0.0233277	0.0236186	0.0215391		2
	MDAMB468	BREAST	0.0163912	0.0220319	0.0572304	0.0590519	0.0582847	0.0211958	0.0297299	0.0289243		2
	MFM223	BREAST	0.0184914	0.0197279	0.0524215	0.0578596	0.0728146	0.0345012	0.0249238	0.0215657		3
	MRKNU1	BREAST	0.0245019	0.0263364	0.0412456	0.0702054	0.0477223	0.0310639	0.0296362	0.0385773		2
	OCUBM	BREAST	0.0180663	0.0237538	0.0398574	0.0542892	0.0555178	0.0332312	0.0206361	0.0246418		2
	T47D	BREAST	0.0173001	0.0183285	0.0414785	0.0522331	0.0571066	0.0245545	0.0280282	0.0211212		2
	UACC812	BREAST	0.0197257	0.0277391	0.042594	0.043332	0.0304031	0.0287445	0.026657	0.0363885		2
	UACC893	BREAST	0.0210394	0.0211891	0.0591502	0.0454021	0.0624049	0.0462908	0.0313914	0.031118		2
	ZR7530	BREAST	0.0231185	0.0233948	0.0442363	0.0466264	0.0912374	0.0390402	0.0327457	0.0282468		2
	42MGBA	CENTRAL NERVOUS SYSTEM	0.0187499	0.0177576	0.049947	0.0526117	0.0594387	0.032208	0.0348359	0.0266991		3
	8MGBA	CENTRAL NERVOUS SYSTEM	0.0165473	0.0224536	0.0332536	0.0456951	0.0505436	0.0220019	0.0202142	0.0229489		2
	A172	CENTRAL NERVOUS SYSTEM	0.0239765	0.0214494	0.0548805	0.076334	0.0537719	0.0353372	0.0283352	0.0349019		2
	AM38	CENTRAL NERVOUS SYSTEM	0.0249973	0.0280975	0.0444909	0.0440323	0.0505789	0.0413196	0.0229184	0.0348567		2
	BECKER	CENTRAL NERVOUS SYSTEM	0.0182217	0.0224349	0.0272654	0.0569939	0.0412478	0.0285143	0.0272581	0.0250185		2
	CAS1	CENTRAL NERVOUS SYSTEM	0.0188499	0.0199026	0.0367408	0.0454397	0.0610826	0.0273996	0.0253758	0.0228365		3
	CCFSTTG1	CENTRAL NERVOUS SYSTEM	0.0257015	0.0324157	0.052804	0.0742167	0.0466571	0.0339112	0.0295672	0.0299356		2
	D245MG	CENTRAL NERVOUS SYSTEM	0.0257837	0.0307822	0.0618165	0.0751246	0.0701946	0.0371431	0.0395849	0.0463906		2
	D247MG	CENTRAL NERVOUS SYSTEM	0.0204793	0.0260595	0.0311444	0.0538396	0.0531874	0.0253367	0.0254762	0.0272517		2
	D263MG	CENTRAL NERVOUS SYSTEM	0.0183334	0.0212242	0.0437379	0.0643251	0.0568231	0.0342836	0.0299392	0.0269488		2
	D283MED	CENTRAL NERVOUS SYSTEM	0.0196086	0.0246101	0.0406313	0.0623411	0.0529854	0.0320566	0.022497	0.027126		2
	D336MG	CENTRAL NERVOUS SYSTEM	0.0200207	0.0219014	0.0453704	0.0535319	0.0548279	0.0325752	0.0254687	0.0231506		2
	D392MG	CENTRAL NERVOUS SYSTEM	0.0189148	0.0198373	0.0369298	0.0598405	0.0593705	0.0328429	0.0285949	0.0225504		2
	D502MG	CENTRAL NERVOUS SYSTEM	0.0203654	0.0237408	0.0352334	0.0540827	0.078689	0.0389691	0.0403963	0.028382		2
	D542MG	CENTRAL NERVOUS SYSTEM	0.0205796	0.0241799	0.049696	0.066406	0.0552435	0.0297276	0.0238435	0.0256988		2
	D566MG	CENTRAL NERVOUS SYSTEM	0.0217111	0.0236372	0.0513409	0.0570209	0.0487189	0.0322706	0.0300282	0.0301737		2
	DAOY	CENTRAL NERVOUS SYSTEM	0.0190835	0.0250842	0.042825	0.0519124	0.0487151	0.0266302	0.0290602	0.0296821		2
	DBTRG05MG	CENTRAL NERVOUS SYSTEM	0.0175133	0.0207899	0.0475627	0.0648672	0.0557989	0.0288565	0.0229858	0.0231645		3
	DKMG	CENTRAL NERVOUS SYSTEM	0.0220735	0.0255165	0.0442513	0.0501976	0.0454726	0.0250868	0.0218755	0.0346244		2
	GAMG	CENTRAL NERVOUS SYSTEM	0.0159832	0.0185831	0.0471972	0.0503897	0.0525295	0.0274667	0.0251105	0.0273491		3
	GB1	CENTRAL NERVOUS SYSTEM	0.0172265	0.0204418	0.0388835	0.0600744	0.0665561	0.0325696	0.0240263	0.0214701		2
	GI1	CENTRAL NERVOUS SYSTEM	0.0202651	0.019246	0.0453267	0.0540713	0.0665417	0.0274835	0.0294774	0.025337		2
	GMS10	CENTRAL NERVOUS SYSTEM	0.0180973	0.0193259	0.0466488	0.0686373	0.0529018	0.0313889	0.0274741	0.0257595		3
	H4	CENTRAL NERVOUS SYSTEM	0.0210576	0.030906	0.0400193	0.0440029	0.0411165	0.0346916	0.0227272	0.0330438		2
	HS683	CENTRAL NERVOUS SYSTEM	0.0209132	0.0259911	0.052584	0.0612606	0.0459041	0.0273901	0.0307945	0.031072		2
	KALS1	CENTRAL NERVOUS SYSTEM	0.0188133	0.0225811	0.0439282	0.0551382	0.064069	0.0274005	0.0289957	0.027666		2
	KINGS1	CENTRAL NERVOUS SYSTEM	0.0204826	0.0257269	0.0394595	0.0638893	0.0623452	0.0265706	0.0268103	0.0252066		2
	KNS42	CENTRAL NERVOUS SYSTEM	0.0228353	0.023152	0.0375775	0.0553549	0.0457386	0.0239451	0.0216849	0.0272301		2
	KNS81FD	CENTRAL NERVOUS SYSTEM	0.0219739	0.0239443	0.047353	0.0525017	0.060387	0.0316919	0.0247557	0.0258219		2
	KS1	CENTRAL NERVOUS SYSTEM	0.0213377	0.0241008	0.0391077	0.0498155	0.0617425	0.0298737	0.0279405	0.0263604		2
	LN18	CENTRAL NERVOUS SYSTEM	0.0177051	0.0204173	0.0584606	0.0611453	0.0465324	0.0287526	0.0252025	0.0276362		2
	LN229	CENTRAL NERVOUS SYSTEM	0.0211082	0.0210373	0.0493003	0.0478704	0.0545729	0.0284324	0.0370949	0.0238294		3
	LN405	CENTRAL NERVOUS SYSTEM	0.0169055	0.0214795	0.0498828	0.059728	0.0446727	0.0277795	0.0240181	0.0263339		3
	LNZTA3WT4	CENTRAL NERVOUS SYSTEM	0.0244846	0.0259215	0.0498586	0.069296	0.0497091	0.0273609	0.0251054	0.0297678		2
	M059J	CENTRAL NERVOUS SYSTEM	0.0180137	0.0198173	0.0440817	0.0561131	0.0520473	0.0272128	0.0307908	0.0239611		3
	MOGGCCM	CENTRAL NERVOUS SYSTEM	0.0155204	0.021089	0.0430112	0.0455498	0.0503864	0.0254302	0.0240508	0.0247024		2
	MOGGUVW	CENTRAL NERVOUS SYSTEM	0.0205977	0.0259996	0.0600503	0.0690439	0.0515281	0.0322734	0.028966	0.0297433		2
	NMCG1	CENTRAL NERVOUS SYSTEM	0.0202918	0.0221533	0.0414717	0.057505	0.055122	0.0290456	0.0275457	0.0244892		2
	NO10	CENTRAL NERVOUS SYSTEM	0.0203214	0.0211278	0.0313832	0.0509612	0.0486478	0.0341853	0.0215233	0.0255204		2
	NO11	CENTRAL NERVOUS SYSTEM	0.0212206	0.0198474	0.0393624	0.0518597	0.0624007	0.0247787	0.0276666	0.0266838		3
	ONS76	CENTRAL NERVOUS SYSTEM	0.0196063	0.0223253	0.0477386	0.0532937	0.0620458	0.0294896	0.0284828	0.0245984		3
	PFSK1	CENTRAL NERVOUS SYSTEM	0.0186021	0.0199978	0.0476685	0.0487656	0.0526735	0.035528	0.0290406	0.0271262		2
	SF126	CENTRAL NERVOUS SYSTEM	0.0229139	0.0264058	0.0580041	0.0635466	0.0478875	0.0320258	0.0305142	0.0363372		2
	SF268	CENTRAL NERVOUS SYSTEM	0.0230645	0.0254024	0.0469308	0.0649636	0.0515878	0.0336788	0.0344753	0.0356015		2
	SF295	CENTRAL NERVOUS SYSTEM	0.0178638	0.0246457	0.0391362	0.0387644	0.0475162	0.0205769	0.0174572	0.025603		2
	SF539	CENTRAL NERVOUS SYSTEM	0.0217901	0.0256102	0.0507479	0.0617418	0.0485627	0.0335666	0.0260318	0.0318449		2
	SKMG1	CENTRAL NERVOUS SYSTEM	0.0195686	0.0215842	0.0449056	0.0523546	0.0492035	0.0311564	0.025638	0.0223245		2
	SNB75	CENTRAL NERVOUS SYSTEM	0.0211162	0.0245832	0.052405	0.0604006	0.0705089	0.0335303	0.0323919	0.0292263		2
	SW1088	CENTRAL NERVOUS SYSTEM	0.0177476	0.0238627	0.05695	0.0405266	0.0329763	0.0280761	0.0294294	0.0272849		2
	SW1783	CENTRAL NERVOUS SYSTEM	0.0201747	0.0256082	0.0458605	0.0587656	0.0442571	0.0303848	0.0286024	0.0307619		2
	T98G	CENTRAL NERVOUS SYSTEM	0.0184342	0.0212706	0.0569694	0.0595048	0.0631912	0.034495	0.0369153	0.0208295		2
	U031	CENTRAL NERVOUS SYSTEM	0.0195669	0.023643	0.0667744	0.0610336	0.0454897	0.0270698	0.0278801	0.0283772		NA
	U118MG	CENTRAL NERVOUS SYSTEM	0.0219457	0.0291153	0.0567163	0.0580525	0.0407444	0.030335	0.02515	0.033311		2
	U251	CENTRAL NERVOUS SYSTEM	0.0198646	0.027572	0.044608	0.0468877	0.0568874	0.0328717	0.022765	0.0320392		NA
	U698M	CENTRAL NERVOUS SYSTEM	0.0186474	0.02166	0.0468681	0.0487157	0.0535297	0.030288	0.0228573	0.0250264		2
	U87MG	CENTRAL NERVOUS SYSTEM	0.024043	0.0248368	0.060753	0.0682008	0.047114	0.0345963	0.0309785	0.0340682		2
	YH13	CENTRAL NERVOUS SYSTEM	0.019655	0.0253552	0.0411174	0.0567648	0.0596929	0.0295062	0.0243962	0.0292504		2
	YKG1	CENTRAL NERVOUS SYSTEM	0.019182	0.0227695	0.045442	0.0687527	0.0429675	0.0240021	0.0233129	0.0278841		2
	C33A	CERVIX	0.025773	0.0253931	0.0495178	0.0501027	0.0503297	0.034681	0.0280441	0.0342568		2
	C4I	CERVIX	0.0247916	0.0289777	0.0594268	0.0685526	0.0564349	0.0370054	0.0275168	0.0311688		2
	CASKI	CERVIX	0.0267578	0.0288507	0.0697587	0.064061	0.0575992	0.0365451	0.0312363	0.0304949		3
	DOTC24510	CERVIX	0.0202457	0.0263972	0.0492963	0.0583124	0.0572034	0.0302653	0.0303069	0.0279134		2
	HELA	CERVIX	0.0232727	0.02645	0.0542129	0.0551799	0.056844	0.0313079	0.0263411	0.0302676		2
	HT3	CERVIX	0.0236606	0.0231851	0.0505537	0.0616415	0.0552906	0.035152	0.0283023	0.0272985		3
	ME180	CERVIX	0.0241993	0.0274401	0.0466524	0.0686369	0.0559648	0.031606	0.0300293	0.0388311		2
	MS751	CERVIX	0.0219175	0.0241291	0.0581203	0.0662808	0.0502377	0.0348361	0.0280124	0.0343458		2
	OMC1	CERVIX	0.0219292	0.0226814	0.0545819	0.0432752	0.062622	0.0327037	0.0321072	0.0271649		2
	SIHA	CERVIX	0.0224099	0.0234667	0.0674423	0.0495803	0.0609067	0.0335092	0.0376025	0.0321794		3
	SISO	CERVIX	0.0269587	0.0330983	0.034158	0.0497508	0.0468125	0.0357719	0.0279044	0.0423782		2
	SKGIIIA	CERVIX	0.0267412	0.0302885	0.0600507	0.0714332	0.0529826	0.0370455	0.0283873	0.0356883		2
	SW756	CERVIX	0.0190774	0.0192131	0.0433377	0.071657	0.073786	0.0394192	0.031582	0.0310498		3
	TCYIK	CERVIX	0.0242522	0.0249185	0.0549342	0.0477321	0.0545389	0.0397782	0.0304253	0.0339852		2
	AN3CA	ENDOMETRIUM	0.0186655	0.0201585	0.0471535	0.0531325	0.0617515	0.0259751	0.0243923	0.0289518		2
	COLO684	ENDOMETRIUM	0.0164318	0.0184058	0.0409444	0.0358771	0.050563	0.0369788	0.0259462	0.0206724		2
	EN	ENDOMETRIUM	0.0235309	0.0275571	0.0465295	0.0713999	0.0630877	0.0550176	0.0347381	0.0359433		2
	ESS1	ENDOMETRIUM	0.0182131	0.0208978	0.0386425	0.0365481	0.0520039	0.031314	0.0233381	0.0215351		2
	HEC1	ENDOMETRIUM	0.0172914	0.0214938	0.0385202	0.0458785	0.0701658	0.0274611	0.0235659	0.0239879		2
	KLE	ENDOMETRIUM	0.0167614	0.0186567	0.045736	0.0582108	0.0520223	0.0306039	0.0244252	0.023094		2
	MFE280	ENDOMETRIUM	0.0206131	0.0198112	0.0501854	0.0649991	0.0685522	0.0471187	0.0343949	0.0296472		3
	MFE296	ENDOMETRIUM	0.0212928	0.0260353	0.0420324	0.0559772	0.03979	0.0285841	0.0274871	0.0301272		2
	MFE319	ENDOMETRIUM	0.0218821	0.0219446	0.0432293	0.0510943	0.0517696	0.0218288	0.0287068	0.027607		2
	SNGM	ENDOMETRIUM	0.0225587	0.0264346	0.0416104	0.0426257	0.0399872	0.0310993	0.0250837	0.0308181		2
	697	HAEMATOPOIETIC AND LYMPHOID TISSUE	0.0190864	0.0227641	0.0392835	0.0532355	0.0604804	0.0273438	0.0261212	0.0226118		2
	A3KAW	HAEMATOPOIETIC AND LYMPHOID TISSUE	0.0243075	0.0294853	0.0509646	0.0513567	0.0586947	0.0384535	0.0269051	0.0356378		2
	A4FUK	HAEMATOPOIETIC AND LYMPHOID TISSUE	0.0219774	0.0303055	0.0286673	0.056047	0.0455136	0.0315001	0.023086	0.0314444		2
	ALLPO	HAEMATOPOIETIC AND LYMPHOID TISSUE	0.0205336	0.0233005	0.0328001	0.0955587	0.0577811	0.0393399	0.0600623	0.0290204		2
	ALLSIL	HAEMATOPOIETIC AND LYMPHOID TISSUE	0.0224744	0.0266964	0.0542285	0.0737522	0.0565979	0.0374798	0.0404639	0.0880178		2
	AMO1	HAEMATOPOIETIC AND LYMPHOID TISSUE	0.0234041	0.0227197	0.0338047	0.0467841	0.0463096	0.0288202	0.0232701	0.025079		2
	ARH77	HAEMATOPOIETIC AND LYMPHOID TISSUE	0.0220957	0.0255207	0.0366859	0.0633854	0.0638967	0.0347412	0.0273025	0.0321814		2
	ATN1	HAEMATOPOIETIC AND LYMPHOID TISSUE	0.0180865	0.0233664	0.0418565	0.0525042	0.0493835	0.0276501	0.0220698	0.0300873		2
	BALL1	HAEMATOPOIETIC AND LYMPHOID TISSUE	0.0207007	0.0225586	0.0408509	0.049584	0.0490932	0.0301232	0.0257169	0.0235275		2
	BC1	HAEMATOPOIETIC AND LYMPHOID TISSUE	0.0268127	0.0292611	0.041185	0.0538579	0.0525731	0.0407055	0.0276212	0.0400571		2
	BC3	HAEMATOPOIETIC AND LYMPHOID TISSUE	0.0224144	0.026891	0.0534061	0.0552903	0.0502877	0.028888	0.0236639	0.0304182		2
	BE13	HAEMATOPOIETIC AND LYMPHOID TISSUE	0.0213521	0.0216654	0.0330075	0.0638875	0.0737416	0.0326759	0.0322129	0.0246122		2
	BL41	HAEMATOPOIETIC AND LYMPHOID TISSUE	0.0253012	0.0287492	0.0445813	0.0659798	0.0489644	0.0369333	0.0286208	0.0343481		2
	BONNA12	HAEMATOPOIETIC AND LYMPHOID TISSUE	0.0171791	0.0252631	0.0296734	0.0427274	0.0393661	0.0248753	0.0203142	0.023851		2
	BV173	HAEMATOPOIETIC AND LYMPHOID TISSUE	0.0272106	0.0210873	0.0424869	0.0579816	0.0728266	0.0335321	0.0315247	0.0252473		2
	CA46	HAEMATOPOIETIC AND LYMPHOID TISSUE	0.028623	0.0286339	0.0487226	0.0594998	0.0565064	0.0329245	0.0325431	0.0346684		2
	CCRFCEM	HAEMATOPOIETIC AND LYMPHOID TISSUE	0.0281137	0.0262969	0.0556177	0.0618675	0.0643461	0.0342124	0.0345791	0.0382621		3
	CESS	HAEMATOPOIETIC AND LYMPHOID TISSUE	0.0229451	0.0271611	0.0451444	0.0519053	0.0575932	0.0394117	0.0280924	0.0328688		2
	CMLT1	HAEMATOPOIETIC AND LYMPHOID TISSUE	0.0245978	0.0267843	0.04615	0.0679677	0.0525314	0.0315232	0.0256628	0.034478		2
	CROAP2	HAEMATOPOIETIC AND LYMPHOID TISSUE	0.0219948	0.0239717	0.047462	0.0567726	0.0729154	0.0427285	0.0277474	0.0285524		2
	CTB1	HAEMATOPOIETIC AND LYMPHOID TISSUE	0.022255	0.0214251	0.0313497	0.0520469	0.0432013	0.0277203	0.0245414	0.0292466		2
	CTV1	HAEMATOPOIETIC AND LYMPHOID TISSUE	0.0198305	0.0224922	0.0330885	0.0478709	0.0620814	0.0259121	0.0242061	0.0239654		2
	DAUDI	HAEMATOPOIETIC AND LYMPHOID TISSUE	0.028365	0.0365567	0.0355386	0.0565932	0.0416047	0.0320436	0.02716	0.0387892		2
	DB	HAEMATOPOIETIC AND LYMPHOID TISSUE	0.0245141	0.0268221	0.0471606	0.0506772	0.060726	0.0305846	0.0281716	0.0291742		3
	DEL	HAEMATOPOIETIC AND LYMPHOID TISSUE	0.0187371	0.0204075	0.0430878	0.0474134	0.0470442	0.0287692	0.0254896	0.0250677		2
	DG75	HAEMATOPOIETIC AND LYMPHOID TISSUE	0.0182667	0.0203943	0.0431104	0.0504185	0.0593829	0.0283064	0.0228201	0.0264518		2
	DND41	HAEMATOPOIETIC AND LYMPHOID TISSUE	0.0225274	0.0237848	0.0557045	0.0619867	0.0602253	0.0324416	0.0254303	0.0345604		2
	DOHH2	HAEMATOPOIETIC AND LYMPHOID TISSUE	0.0197352	0.0233153	0.0454659	0.0808641	0.0641738	0.0473861	0.032869	0.0355453		2
	EB2	HAEMATOPOIETIC AND LYMPHOID TISSUE	0.0244107	0.0291008	0.0440426	0.0472153	0.0532044	0.0299355	0.0280088	0.032632		2
	EB3	HAEMATOPOIETIC AND LYMPHOID TISSUE	0.0242421	0.0294103	0.0575784	0.0581236	0.0614578	0.0337049	0.0252408	0.0296049		2
	EHEB	HAEMATOPOIETIC AND LYMPHOID TISSUE	0.0187288	0.0227358	0.0404482	0.0552679	0.03847	0.0286036	0.0247511	0.0261517		2
	EJM	HAEMATOPOIETIC AND LYMPHOID TISSUE	0.019074	0.0240698	0.0640843	0.0583272	0.0521865	0.0427848	0.0332455	0.0304468		2
	EM2	HAEMATOPOIETIC AND LYMPHOID TISSUE	0.0267009	0.0246536	0.0486848	0.0527257	0.0623868	0.0360359	0.0365893	0.0364347		2
	EOL1	HAEMATOPOIETIC AND LYMPHOID TISSUE	0.0230583	0.0256287	0.0416081	0.0619584	0.0536226	0.0271704	0.0261902	0.0328923		2
	FARAGE	HAEMATOPOIETIC AND LYMPHOID TISSUE	0.0246822	0.0261996	0.0524974	0.0597992	0.0401961	0.0295534	0.0280299	0.0308431		2
	GA10	HAEMATOPOIETIC AND LYMPHOID TISSUE	0.0259111	0.0313233	0.0479173	0.05112	0.052382	0.0334504	0.030001	0.0380669		2
	GDM1	HAEMATOPOIETIC AND LYMPHOID TISSUE	0.0169273	0.0221874	0.0334475	0.0474425	0.0426415	0.0223473	0.0276191	0.0259276		2
	GRANTA519	HAEMATOPOIETIC AND LYMPHOID TISSUE	0.0206867	0.0285777	0.0300087	0.0480004	0.042224	0.0319327	0.0236449	0.0321611		2
	GRST	HAEMATOPOIETIC AND LYMPHOID TISSUE	0.0192612	0.0217779	0.0393669	0.0538084	0.0497254	0.0236167	0.0226948	0.0244323		2
	H3118	HAEMATOPOIETIC AND LYMPHOID TISSUE	0.0201576	0.0212789	0.06527	0.0612502	0.0536116	0.0369641	0.028773	0.0315279		3
	H9	HAEMATOPOIETIC AND LYMPHOID TISSUE	0.01789	0.0212184	0.0399348	0.0536565	0.0599932	0.030694	0.0263415	0.0249087		2
	HAL01	HAEMATOPOIETIC AND LYMPHOID TISSUE	0.0254998	0.0297129	0.0382627	0.0516027	0.0568353	0.0362417	0.0369408	0.0428453		2
	HC1	HAEMATOPOIETIC AND LYMPHOID TISSUE	0.022139	0.0262288	0.0372116	0.044809	0.0470702	0.0277866	0.0267167	0.0284999		2
	HDLM2	HAEMATOPOIETIC AND LYMPHOID TISSUE	0.0239042	0.0355369	0.0306219	0.0337446	0.0443736	0.0268277	0.0219261	0.0325922		2
	HDMYZ	HAEMATOPOIETIC AND LYMPHOID TISSUE	0.0168154	0.0240312	0.0445827	0.0499186	0.0557117	0.0278765	0.0236094	0.0244863		2
	HEL	HAEMATOPOIETIC AND LYMPHOID TISSUE	0.0155431	0.0169397	0.0542188	0.0532985	0.0569911	0.0308599	0.0326532	0.024223		3
	HH	HAEMATOPOIETIC AND LYMPHOID TISSUE	0.0275377	0.0279355	0.0606625	0.0523817	0.0542252	0.0364777	0.0325354	0.0424687		2
	HL60	HAEMATOPOIETIC AND LYMPHOID TISSUE	0.0187562	0.0200843	0.059127	0.06067	0.0653287	0.0411204	0.0321693	0.0290865		2
	HS445	HAEMATOPOIETIC AND LYMPHOID TISSUE	0.0207013	0.0257736	0.0469876	0.0513222	0.0381433	0.0262176	0.0254855	0.0351027		2
	HT	HAEMATOPOIETIC AND LYMPHOID TISSUE	0.0246888	0.0266928	0.0505446	0.0583232	0.0464077	0.03613	0.0284093	0.0327371		2
	IM9	HAEMATOPOIETIC AND LYMPHOID TISSUE	0.0209552	0.0251802	0.0465499	0.0540901	0.0598986	0.0312785	0.0242479	0.0303427		2
	JEKO1	HAEMATOPOIETIC AND LYMPHOID TISSUE	0.0250221	0.0276243	0.0507019	0.055939	0.049899	0.0334541	0.034567	0.0395879		2
	JIYOYEP2003	HAEMATOPOIETIC AND LYMPHOID TISSUE	0.0218012	0.0266669	0.0439692	0.0449377	0.05079	0.0326525	0.0255956	0.0302596		2
	JJN3	HAEMATOPOIETIC AND LYMPHOID TISSUE	0.016283	0.0216328	0.0396689	0.0507797	0.0341435	0.0249526	0.0207081	0.0243791		2
	JSC1	HAEMATOPOIETIC AND LYMPHOID TISSUE	0.0185058	0.0230847	0.0482209	0.0534693	0.0557505	0.0281458	0.0224395	0.0227935		2
	JURKAT	HAEMATOPOIETIC AND LYMPHOID TISSUE	0.0212914	0.0206642	0.0365007	0.0523761	0.0477667	0.034212	0.0237452	0.0285711		2
	JURLMK1	HAEMATOPOIETIC AND LYMPHOID TISSUE	0.018731	0.0202281	0.060076	0.0554151	0.0606078	0.0291989	0.0232954	0.0205505		3
	JVM2	HAEMATOPOIETIC AND LYMPHOID TISSUE	0.0202783	0.0245457	0.0360901	0.043491	0.0523928	0.0349278	0.0218026	0.0293099		2
	JVM3	HAEMATOPOIETIC AND LYMPHOID TISSUE	0.0205741	0.0237132	0.0324389	0.0545648	0.0557243	0.0340854	0.0181932	0.0259891		2
	K562	HAEMATOPOIETIC AND LYMPHOID TISSUE	0.0193032	0.0238811	0.0468451	0.0593335	0.0466533	0.0296798	0.0279857	0.0323468		2
	KARPAS1106P	HAEMATOPOIETIC AND LYMPHOID TISSUE	0.0189083	0.0233542	0.0448846	0.0460926	0.0512183	0.0299949	0.0264537	0.0262378		2
	KARPAS231	HAEMATOPOIETIC AND LYMPHOID TISSUE	0.0181233	0.0197757	0.0504967	0.0650528	0.0626193	0.0279437	0.0286481	0.0188391		3
	KARPAS299	HAEMATOPOIETIC AND LYMPHOID TISSUE	0.0212663	0.0290835	0.0330157	0.0498723	0.0420482	0.0332298	0.0243693	0.0271313		2
	KARPAS422	HAEMATOPOIETIC AND LYMPHOID TISSUE	0.0172817	0.0211631	0.0408684	0.0523048	0.0675971	0.0282962	0.022081	0.0225446		2
	KARPAS45	HAEMATOPOIETIC AND LYMPHOID TISSUE	0.017566	0.0245333	0.0360107	0.0545986	0.056637	0.0231435	0.0236891	0.0262766		2
	KARPAS620	HAEMATOPOIETIC AND LYMPHOID TISSUE	0.0188966	0.0223163	0.0381158	0.05511	0.0500664	0.0290033	0.0229201	0.0242778		2
	KASUMI1	HAEMATOPOIETIC AND LYMPHOID TISSUE	0.0195874	0.022617	0.0441173	0.0413889	0.0465866	0.0227256	0.0249004	0.0270678		2
	KCL22	HAEMATOPOIETIC AND LYMPHOID TISSUE	0.0186901	0.0230609	0.0381929	0.0517334	0.0460497	0.0245266	0.0217167	0.0246662		2
	KE37	HAEMATOPOIETIC AND LYMPHOID TISSUE	0.0177779	0.0220867	0.0392216	0.0507808	0.0538962	0.0292136	0.0242505	0.0246611		2
	KG1	HAEMATOPOIETIC AND LYMPHOID TISSUE	0.0196774	0.0203396	0.0417852	0.0468726	0.0496849	0.0261048	0.0197729	0.0311967		2
	KMH2	HAEMATOPOIETIC AND LYMPHOID TISSUE	0.0260259	0.0290536	0.0547225	0.0583298	0.0635203	0.0326379	0.0355412	0.030731		2
	KMOE2	HAEMATOPOIETIC AND LYMPHOID TISSUE	0.0181837	0.0247333	0.0291276	0.0381409	0.0481704	0.0249665	0.0201015	0.0265845		2
	KMS12BM	HAEMATOPOIETIC AND LYMPHOID TISSUE	0.0158278	0.0214319	0.0368529	0.0458147	0.0563936	0.0236236	0.0202756	0.0235477		2
	KOPN8	HAEMATOPOIETIC AND LYMPHOID TISSUE	0.0199503	0.0246404	0.0515869	0.0428522	0.0572737	0.0257782	0.0290268	0.0284291		2
	KU812	HAEMATOPOIETIC AND LYMPHOID TISSUE	0.0209917	0.0269297	0.0276617	0.0492299	0.0418211	0.0222621	0.01979	0.0340268		2
	KY821	HAEMATOPOIETIC AND LYMPHOID TISSUE	0.0194121	0.0176667	0.0376364	0.0462979	0.0456734	0.0208253	0.0214407	0.0231789		2
	L1236	HAEMATOPOIETIC AND LYMPHOID TISSUE	0.0210114	0.0234164	0.0361787	0.0537837	0.0533855	0.0306076	0.025084	0.0236243		2
	L363	HAEMATOPOIETIC AND LYMPHOID TISSUE	0.0196779	0.0228262	0.0385844	0.045243	0.0443943	0.0243711	0.0231358	0.02934		2
	L428	HAEMATOPOIETIC AND LYMPHOID TISSUE	0.0198988	0.0228797	0.0424707	0.0552999	0.0552325	0.0272123	0.0207708	0.0262301		2
	L540	HAEMATOPOIETIC AND LYMPHOID TISSUE	0.0211679	0.0207201	0.038152	0.0550297	0.0446032	0.0266027	0.0220966	0.0252777		2
	LAMA84	HAEMATOPOIETIC AND LYMPHOID TISSUE	0.0199323	0.0223919	0.0465145	0.0431063	0.0385784	0.0235964	0.026575	0.0299468		2
	LC41	HAEMATOPOIETIC AND LYMPHOID TISSUE	0.0182518	0.0215589	0.0305105	0.0863055	0.0634094	0.0572735	0.0722849	0.0313294		2
	LOUCY	HAEMATOPOIETIC AND LYMPHOID TISSUE	0.0192168	0.0223767	0.0303442	0.0539692	0.0435694	0.0277968	0.0366607	0.0317028		2
	LP1	HAEMATOPOIETIC AND LYMPHOID TISSUE	0.0179835	0.0211979	0.059538	0.0611927	0.0480036	0.0306485	0.0241005	0.0273541		2
	MC116	HAEMATOPOIETIC AND LYMPHOID TISSUE	0.0184214	0.0234941	0.0244629	0.0440282	0.0513219	0.0235117	0.0201267	0.0233938		2
	MCCAR	HAEMATOPOIETIC AND LYMPHOID TISSUE	0.0211061	0.0249231	0.0442202	0.0567978	0.0560817	0.028962	0.0295881	0.0331224		2
	ME1	HAEMATOPOIETIC AND LYMPHOID TISSUE	0.0172306	0.0222571	0.0372425	0.037984	0.0555046	0.0287154	0.0241429	0.0231661		2
	MEG01	HAEMATOPOIETIC AND LYMPHOID TISSUE	0.0192483	0.0234219	0.0290527	0.0445841	0.0514231	0.0261301	0.0223193	0.0285852		2
	MHHCALL2	HAEMATOPOIETIC AND LYMPHOID TISSUE	0.0169327	0.0252924	0.0367857	0.0669762	0.0354283	0.0284674	0.025203	0.0316591		2
	MHHCALL4	HAEMATOPOIETIC AND LYMPHOID TISSUE	0.0246003	0.0269189	0.0432937	0.0936126	0.062619	0.0396276	0.0529843	0.0381507		2
	MHHPREB1	HAEMATOPOIETIC AND LYMPHOID TISSUE	0.019642	0.0222004	0.0269373	0.0522993	0.0436014	0.0233331	0.0241663	0.0256862		2
	ML2	HAEMATOPOIETIC AND LYMPHOID TISSUE	0.0193254	0.0234513	0.0334279	0.0653457	0.0473846	0.0278412	0.0276698	0.0363395		2
	MLMA	HAEMATOPOIETIC AND LYMPHOID TISSUE	0.0227068	0.0265235	0.0517942	0.064344	0.0442598	0.0298737	0.0250947	0.0354705		2
	MM1S	HAEMATOPOIETIC AND LYMPHOID TISSUE	0.0207971	0.0265048	0.0539737	0.0586218	0.0475824	0.0312861	0.0295516	0.0226855		2
	MN60	HAEMATOPOIETIC AND LYMPHOID TISSUE	0.0201014	0.0203447	0.0420755	0.0600813	0.0548243	0.0412181	0.0330305	0.0252954		2
	MOLM13	HAEMATOPOIETIC AND LYMPHOID TISSUE	0.017928	0.0213935	0.0322779	0.0545904	0.0506563	0.0318509	0.0248694	0.0247521		2
	MOLP8	HAEMATOPOIETIC AND LYMPHOID TISSUE	0.0213109	0.0290072	0.0452851	0.0611003	0.0449065	0.0327161	0.0244675	0.0321945		2
	MOLT13	HAEMATOPOIETIC AND LYMPHOID TISSUE	0.0214271	0.0188778	0.032771	0.0431879	0.0470409	0.0272458	0.0229301	0.0276081		2
	MOLT16	HAEMATOPOIETIC AND LYMPHOID TISSUE	0.017182	0.02225	0.0372708	0.041455	0.0434246	0.0278173	0.0276139	0.0299165		2
	MOLT4	HAEMATOPOIETIC AND LYMPHOID TISSUE	0.0179059	0.0188885	0.0507187	0.0370572	0.0603422	0.0232346	0.0201499	0.0215899		2
	MONOMAC6	HAEMATOPOIETIC AND LYMPHOID TISSUE	0.0216048	0.0220248	0.0378577	0.043618	0.0510622	0.0299132	0.0205476	0.0237189		2
	MOT	HAEMATOPOIETIC AND LYMPHOID TISSUE	0.0219599	0.0275949	0.0445598	0.0528014	0.0485394	0.0294314	0.0241679	0.0281932		2
	MV411	HAEMATOPOIETIC AND LYMPHOID TISSUE	0.0218898	0.0230303	0.0584688	0.0427657	0.053041	0.0358038	0.0261752	0.0311243		2
	NALM6	HAEMATOPOIETIC AND LYMPHOID TISSUE	0.02676	0.0314793	0.0484161	0.0457999	0.055191	0.0344288	0.0310783	0.0480838		2
	NAMALWA	HAEMATOPOIETIC AND LYMPHOID TISSUE	0.0224562	0.0272755	0.0434444	0.0441801	0.0432082	0.0372182	0.0282219	0.0346054		2
	NCIH929	HAEMATOPOIETIC AND LYMPHOID TISSUE	0.0208877	0.0281086	0.0335622	0.0520635	0.0517184	0.0290175	0.0253249	0.0317061		2
	NKM1	HAEMATOPOIETIC AND LYMPHOID TISSUE	0.0217914	0.023987	0.0355334	0.0474468	0.0435516	0.0276009	0.0273908	0.0301009		2
	NOMO1	HAEMATOPOIETIC AND LYMPHOID TISSUE	0.0203124	0.0230758	0.0358039	0.0506974	0.041902	0.0232584	0.022675	0.0266637		2
	NUDUL1	HAEMATOPOIETIC AND LYMPHOID TISSUE	0.0212575	0.0247816	0.0438974	0.0616311	0.0676553	0.0316911	0.0269648	0.0245644		2
	OCIAML2	HAEMATOPOIETIC AND LYMPHOID TISSUE	0.0213213	0.0220112	0.0292526	0.0461162	0.0348941	0.0237741	0.0215959	0.0334382		2
	OCIAML3	HAEMATOPOIETIC AND LYMPHOID TISSUE	0.0227925	0.023977	0.0428906	0.0505855	0.0481576	0.027406	0.0287529	0.0376436		2
	OCIAML5	HAEMATOPOIETIC AND LYMPHOID TISSUE	0.0207294	0.0283197	0.0632674	0.0534781	0.047755	0.0264267	0.0286027	0.0349161		2
	OCILY19	HAEMATOPOIETIC AND LYMPHOID TISSUE	0.012347	0.0192045	0.0235251	0.0246324	0.0277118	0.0163761	0.0117016	0.0182525		2
	OCIM1	HAEMATOPOIETIC AND LYMPHOID TISSUE	0.0188301	0.0244024	0.0434594	0.0605791	0.0490663	0.0268725	0.022313	0.0308133		2
	OPM2	HAEMATOPOIETIC AND LYMPHOID TISSUE	0.018325	0.0225774	0.0468121	0.0497622	0.0566352	0.0235529	0.0254981	0.0319634		2
	P12ICHIKAWA	HAEMATOPOIETIC AND LYMPHOID TISSUE	0.0192664	0.0231062	0.0270476	0.0536174	0.0547674	0.0230178	0.0227806	0.022915		2
	P30OHK	HAEMATOPOIETIC AND LYMPHOID TISSUE	0.0255422	0.0265369	0.0464526	0.0602081	0.0589577	0.0351998	0.031902	0.0343676		2
	P31FUJ	HAEMATOPOIETIC AND LYMPHOID TISSUE	0.0215935	0.0247336	0.0448545	0.052819	0.0694558	0.0390557	0.029081	0.0334912		2
	P32ISH	HAEMATOPOIETIC AND LYMPHOID TISSUE	0.0186114	0.0228991	0.0365328	0.0513732	0.0476775	0.0305908	0.0261277	0.0270774		2
	PF382	HAEMATOPOIETIC AND LYMPHOID TISSUE	0.0194087	0.0192586	0.0498149	0.0617023	0.0667329	0.0395405	0.0270647	0.0263934		2
	PL21	HAEMATOPOIETIC AND LYMPHOID TISSUE	0.0213722	0.0215966	0.0472999	0.0590293	0.0587126	0.0313766	0.0242118	0.0298459		2
	QIMRWIL	HAEMATOPOIETIC AND LYMPHOID TISSUE	0.0178307	0.0229469	0.032643	0.0497815	0.0587853	0.0286841	0.0200954	0.0239794		2
	RAJI	HAEMATOPOIETIC AND LYMPHOID TISSUE	0.0223765	0.0210462	0.0502974	0.0519782	0.0562814	0.0296916	0.0318596	0.0339262		2
	RAMOS2G64C10	HAEMATOPOIETIC AND LYMPHOID TISSUE	0.0263254	0.0455066	0.0423048	0.0502523	0.0509431	0.0374934	0.0302837	0.0458473		2
	RCHACV	HAEMATOPOIETIC AND LYMPHOID TISSUE	0.0220417	0.0255247	0.0410059	0.0548992	0.0580944	0.0379731	0.032876	0.0386388		2
	RCK8	HAEMATOPOIETIC AND LYMPHOID TISSUE	0.0195906	0.0196667	0.0640977	0.0630123	0.0692865	0.0290194	0.0381538	0.0311359		3
	REH	HAEMATOPOIETIC AND LYMPHOID TISSUE	0.0235761	0.0216235	0.0416401	0.0577241	0.0578397	0.0326972	0.0364845	0.0287389		2
	RL	HAEMATOPOIETIC AND LYMPHOID TISSUE	0.0341724	0.0424352	0.0411223	0.0514039	0.0656865	0.0832737	0.0507484	0.0727191		2
	ROS50	HAEMATOPOIETIC AND LYMPHOID TISSUE	0.0211257	0.0264433	0.0436107	0.0584	0.0507521	0.0256745	0.0301621	0.0299642		2
	RPMI6666	HAEMATOPOIETIC AND LYMPHOID TISSUE	0.0249299	0.0281514	0.0382331	0.0562767	0.0478242	0.0363313	0.029475	0.0304794		2
	RPMI8226	HAEMATOPOIETIC AND LYMPHOID TISSUE	0.0190369	0.0251614	0.0451546	0.0434118	0.0472088	0.0208697	0.0233157	0.0240922		2
	RPMI8402	HAEMATOPOIETIC AND LYMPHOID TISSUE	0.0184964	0.0235179	0.0398462	0.0651027	0.0461894	0.0241303	0.0261225	0.0212919		2
	RPMI8866	HAEMATOPOIETIC AND LYMPHOID TISSUE	0.0220912	0.0257017	0.0631102	0.06113	0.0568862	0.0270808	0.0288884	0.0290852		2
	RS411	HAEMATOPOIETIC AND LYMPHOID TISSUE	0.0207746	0.0224577	0.035819	0.0710719	0.0574861	0.0277941	0.0313974	0.0350419		2
	SCC3	HAEMATOPOIETIC AND LYMPHOID TISSUE	0.0291467	0.0278474	0.0517456	0.0642046	0.0548499	0.0331402	0.0290448	0.0466662		2
	SIGM5	HAEMATOPOIETIC AND LYMPHOID TISSUE	0.0213273	0.0234719	0.0586488	0.0603108	0.0500776	0.0271054	0.0271382	0.0326616		2
	SKM1	HAEMATOPOIETIC AND LYMPHOID TISSUE	0.0170162	0.02322	0.032362	0.0478053	0.0628871	0.0249832	0.023367	0.0214355		2
	SKMM2	HAEMATOPOIETIC AND LYMPHOID TISSUE	0.0196716	0.0194235	0.0492646	0.0497704	0.0483156	0.0312678	0.0288531	0.0282229		2
	SLVL	HAEMATOPOIETIC AND LYMPHOID TISSUE	0.0208026	0.0226562	0.0602572	0.0686586	0.0529691	0.0310349	0.0284604	0.031284		2
	SR	HAEMATOPOIETIC AND LYMPHOID TISSUE	0.0202005	0.0251164	0.0401826	0.0417534	0.0534906	0.0254574	0.0227263	0.0288531		NA
	ST486	HAEMATOPOIETIC AND LYMPHOID TISSUE	0.0229173	0.0264517	0.0380608	0.0437556	0.0530196	0.0276561	0.0232688	0.0303987		2
	SUDHL1	HAEMATOPOIETIC AND LYMPHOID TISSUE	0.0247187	0.0223729	0.053947	0.0569202	0.0623284	0.0347542	0.0337308	0.0320504		3
	SUDHL10	HAEMATOPOIETIC AND LYMPHOID TISSUE	0.0178291	0.0225147	0.0558685	0.048886	0.0711543	0.0271269	0.0232895	0.0278857		2
	SUDHL16	HAEMATOPOIETIC AND LYMPHOID TISSUE	0.0195131	0.0232804	0.0414079	0.0426795	0.0545405	0.0260721	0.0251594	0.021428		2
	SUDHL4	HAEMATOPOIETIC AND LYMPHOID TISSUE	0.0196385	0.0242631	0.028713	0.0368651	0.0605864	0.0236417	0.0230335	0.0249946		2
	SUDHL5	HAEMATOPOIETIC AND LYMPHOID TISSUE	0.0221055	0.0273572	0.0472146	0.0645046	0.051488	0.0305949	0.0371283	0.0300188		2
	SUDHL6	HAEMATOPOIETIC AND LYMPHOID TISSUE	0.023647	0.0265246	0.0387651	0.0431463	0.0544747	0.0344935	0.0250096	0.0308136		2
	SUDHL8	HAEMATOPOIETIC AND LYMPHOID TISSUE	0.0207366	0.0245632	0.0478613	0.0604306	0.0744037	0.0283316	0.0256717	0.0238704		3
	SUPB15	HAEMATOPOIETIC AND LYMPHOID TISSUE	0.0221679	0.0242617	0.0489545	0.0618624	0.0722187	0.0461497	0.0350662	0.0306067		2
	SUPB8	HAEMATOPOIETIC AND LYMPHOID TISSUE	0.0168041	0.0198806	0.0364706	0.059464	0.0578557	0.0308052	0.0271956	0.0269591		2
	SUPHD1	HAEMATOPOIETIC AND LYMPHOID TISSUE	0.020881	0.0267632	0.0475609	0.0496616	0.0533671	0.03384	0.0293699	0.0290983		2
	SUPM2	HAEMATOPOIETIC AND LYMPHOID TISSUE	0.0290056	0.0345396	0.047408	0.0628966	0.0566608	0.0385798	0.0338729	0.0381808		2
	SUPT1	HAEMATOPOIETIC AND LYMPHOID TISSUE	0.0186593	0.0235551	0.0451067	0.0488949	0.053012	0.0301518	0.0222467	0.031437		2
	THP1	HAEMATOPOIETIC AND LYMPHOID TISSUE	0.0192396	0.0210468	0.0378024	0.0441471	0.0566153	0.033705	0.0249575	0.0266251		2
	TUR	HAEMATOPOIETIC AND LYMPHOID TISSUE	0.0187454	0.0187722	0.0484124	0.0617597	0.0619985	0.0337816	0.0282639	0.0225452		3
	U266	HAEMATOPOIETIC AND LYMPHOID TISSUE	0.0200811	0.0266288	0.0336631	0.0457744	0.04764	0.0258795	0.0207665	0.0332928		NA
	VAL	HAEMATOPOIETIC AND LYMPHOID TISSUE	0.0210841	0.0236503	0.0437343	0.0454924	0.0472093	0.0297825	0.0329817	0.0321829		2
	WIL2NS	HAEMATOPOIETIC AND LYMPHOID TISSUE	0.0250669	0.0249513	0.0491084	0.0639189	0.0625921	0.0331543	0.0288744	0.0332961		2
	WSUDLCL2	HAEMATOPOIETIC AND LYMPHOID TISSUE	0.0153818	0.0219981	0.0231635	0.0319596	0.0357922	0.0203934	0.0165738	0.0244689		2
	WSUNHL	HAEMATOPOIETIC AND LYMPHOID TISSUE	0.0176062	0.021481	0.040041	0.0505412	0.0488724	0.0286734	0.0216052	0.0246184		2
	YT	HAEMATOPOIETIC AND LYMPHOID TISSUE	0.0201006	0.0195374	0.0344969	0.0541406	0.0390911	0.0281339	0.0229169	0.0243277		3
	769P	KIDNEY	0.0193785	0.0185361	0.0355315	0.0442496	0.0496141	0.0244847	0.0205932	0.0243957		2
	786O	KIDNEY	0.0225991	0.0260455	0.0452184	0.0673523	0.0493421	0.0297693	0.0256811	0.0365895		2
	A498	KIDNEY	0.0167637	0.0183905	0.046306	0.0576567	0.0502258	0.0228459	0.0260072	0.0247208		2
	A704	KIDNEY	0.0207097	0.0238657	0.0380525	0.0510405	0.0499589	0.025423	0.020399	0.0258714		2
	ACHN	KIDNEY	0.0108579	0.0175774	0.0382446	0.0330044	0.0378656	0.0103685	0.0103081	0.0171872		2
	BB65RCC	KIDNEY	0.0248768	0.0235653	0.0460054	0.0582711	0.0551269	0.0289604	0.0297517	0.042748		2
	BFTC909	KIDNEY	0.0174498	0.0235942	0.0501832	0.0565001	0.0497579	0.0314699	0.0219884	0.0288753		2
	CAKI1	KIDNEY	0.0273424	0.0263847	0.050137	0.0683207	0.0531715	0.038601	0.0280677	0.0396746		2
	CAL54	KIDNEY	0.0207648	0.0227533	0.0380863	0.0390879	0.0485021	0.0324738	0.0180457	0.0254436		2
	HA7RCC	KIDNEY	0.0205072	0.030724	0.0615789	0.0540051	0.0577657	0.0216861	0.0258901	0.0285112		3
	KMRC1	KIDNEY	0.0214464	0.0235755	0.0388826	0.0470848	0.0555104	0.0275707	0.0210812	0.0263031		2
	KMRC20	KIDNEY	0.0191743	0.0222908	0.0388861	0.0499509	0.0434004	0.0288757	0.0177528	0.0271066		2
	LB1047RCC	KIDNEY	0.0187635	0.0213039	0.0385562	0.0401145	0.0458654	0.029631	0.0197493	0.0269022		2
	LB2241RCC	KIDNEY	0.0217503	0.0227691	0.0491409	0.0656711	0.0563067	0.0285644	0.0224148	0.0258377		2
	LB996RCC	KIDNEY	0.0195365	0.0245354	0.0373278	0.0530993	0.0503153	0.0262422	0.0234335	0.0291391		2
	NCC010	KIDNEY	0.0214466	0.0205547	0.0605208	0.0516881	0.0530358	0.0322038	0.0251245	0.0296722		2
	NCC021	KIDNEY	0.0211359	0.0241779	0.0361563	0.0557806	0.0592582	0.0255082	0.0333821	0.0296353		2
	OSRC2	KIDNEY	0.0198279	0.0164203	0.0439312	0.0481519	0.056353	0.0325997	0.0283473	0.0210036		3
	RCC10RGB	KIDNEY	0.0216293	0.02291	0.0606123	0.049097	0.0435428	0.0264978	0.0222389	0.020686		2
	RCCAB	KIDNEY	0.0207091	0.0219805	0.0564941	0.0764114	0.0617391	0.0370924	0.0322587	0.0366738		2
	RCCER	KIDNEY	0.0194896	0.0203903	0.0474429	0.0584358	0.0651605	0.0299883	0.036194	0.0311951		2
	RCCFG2	KIDNEY	0.0205922	0.0211482	0.0385796	0.042802	0.0438943	0.0303869	0.0273282	0.0286998		2
	RCCJW	KIDNEY	0.0187957	0.0219675	0.0567573	0.0526603	0.0680707	0.028523	0.0296984	0.0288442		2
	RCCMF	KIDNEY	0.0214436	0.0242487	0.0493888	0.05956	0.0590196	0.0361942	0.027541	0.0330714		2
	RXF393	KIDNEY	0.025667	0.0335109	0.0427754	0.0421465	0.0514953	0.0348621	0.0327259	0.0456885		2
	SN12C	KIDNEY	0.0217695	0.0251981	0.0487189	0.0647396	0.0472928	0.0319889	0.0349944	0.0327152		2
	SW156	KIDNEY	0.024427	0.0273651	0.0561464	0.0535158	0.0516898	0.0272775	0.0188583	0.033046		2
	TK	KIDNEY	0.0168644	0.0186989	0.0465338	0.0420752	0.0670893	0.0341854	0.0215674	0.0227649		2
	VMRCRCZ	KIDNEY	0.023648	0.0230752	0.04993	0.0576772	0.0530881	0.0308763	0.0340583	0.0377981		2
	C2BBE1	LARGE INTESTINE	0.0203562	0.0214754	0.0449332	0.0487252	0.0578813	0.0257266	0.0223957	0.0270547		3
	CAR1	LARGE INTESTINE	0.0224019	0.025607	0.0485308	0.0641117	0.0629528	0.0402969	0.0288184	0.035414		2
	CCK81	LARGE INTESTINE	0.0182017	0.0228411	0.0442604	0.0476412	0.0510781	0.0207136	0.0212826	0.0241388		2
	CL11	LARGE INTESTINE	0.0193396	0.0212949	0.0338975	0.0533365	0.0486335	0.0302036	0.0167015	0.0253723		2
	CL40	LARGE INTESTINE	0.0248718	0.0251391	0.0430558	0.0827883	0.0571855	0.0302093	0.0297163	0.0300753		2
	COLO205	LARGE INTESTINE	0.0178989	0.0189746	0.0473117	0.0556079	0.0702618	0.0183922	0.0215613	0.0248148		3
	COLO320HSR	LARGE INTESTINE	0.0161275	0.020445	0.0486977	0.0453347	0.0367115	0.0249498	0.0188755	0.0209209		NA
	COLO678	LARGE INTESTINE	0.0252196	0.0235694	0.0573235	0.0632958	0.0512294	0.0319891	0.0307692	0.0335327		3
	CW2	LARGE INTESTINE	0.0202943	0.0241826	0.0309345	0.0511388	0.0406022	0.0215649	0.0193944	0.0245998		2
	DIFI	LARGE INTESTINE	0.0198772	0.0212939	0.0565117	0.064174	0.0622323	0.0408603	0.0309107	0.0285299		3
	GP5D	LARGE INTESTINE	0.0202637	0.0266753	0.0419628	0.0403508	0.0460101	0.0255781	0.0186134	0.0275916		2
	HCC2998	LARGE INTESTINE	0.0240379	0.0284816	0.0446493	0.0622532	0.0420386	0.024867	0.0293807	0.0334832		2
	HCC56	LARGE INTESTINE	0.0187944	0.0199627	0.0365741	0.0471461	0.0588216	0.0216256	0.0193154	0.0249806		2
	HCT116	LARGE INTESTINE	0.0131707	0.0170687	0.0315132	0.03029	0.0306006	0.0160843	0.0169465	0.0168789		2
	HCT15	LARGE INTESTINE	0.0187955	0.0205601	0.0370972	0.0513047	0.0504386	0.0190321	0.0206831	0.0270844		2
	HT115	LARGE INTESTINE	0.0193238	0.0238075	0.0301085	0.0491412	0.0479573	0.0256882	0.0195244	0.0285475		2
	HT29	LARGE INTESTINE	0.0170536	0.0174235	0.0555512	0.0495805	0.0613647	0.0276408	0.0319929	0.0219819		3
	HT55	LARGE INTESTINE	0.016396	0.0189382	0.0414137	0.0471335	0.0678885	0.0303109	0.0302987	0.0228965		3
	KM12	LARGE INTESTINE	0.0162458	0.017549	0.0463182	0.0500821	0.0502762	0.0174892	0.0274502	0.0169977		2
	LOVO	LARGE INTESTINE	0.0213669	0.0246771	0.0377622	0.0566816	0.0392069	0.030003	0.0261016	0.0348525		2
	LS1034	LARGE INTESTINE	0.0176637	0.0180409	0.054314	0.0493009	0.058615	0.0243635	0.0272735	0.0247483		3
	LS123	LARGE INTESTINE	0.0178596	0.0226208	0.0353724	0.0541263	0.0507036	0.0257452	0.02043	0.0258193		2
	LS180	LARGE INTESTINE	0.0183281	0.0217496	0.0313436	0.0574425	0.039501	0.0261797	0.0168114	0.0243917		2
	LS411N	LARGE INTESTINE	0.0203422	0.0235425	0.0419625	0.0415012	0.0503804	0.0270599	0.0260284	0.0325212		2
	LS513	LARGE INTESTINE	0.0192963	0.0233404	0.0437097	0.0477247	0.0517839	0.0227916	0.0194649	0.0286668		2
	MDST8	LARGE INTESTINE	0.0180579	0.0200489	0.0447881	0.0420052	0.0618771	0.0280547	0.0253027	0.024696		3
	NCIH508	LARGE INTESTINE	0.0186116	0.0204741	0.0432811	0.0640841	0.0612863	0.0289424	0.0263933	0.029623		3
	NCIH630	LARGE INTESTINE	0.0171627	0.0204364	0.0335668	0.0506969	0.0484095	0.0272045	0.0220886	0.0198692		3
	NCIH716	LARGE INTESTINE	0.0186058	0.0211536	0.037738	0.0483563	0.0464711	0.0241491	0.019614	0.0253202		2
	NCIH747	LARGE INTESTINE	0.018018	0.0205933	0.0383777	0.0575491	0.0526976	0.0375385	0.0262441	0.0198642		3
	RCM1	LARGE INTESTINE	0.0180573	0.0188118	0.0527069	0.0558394	0.0665572	0.0346326	0.0215356	0.0191204		3
	RKO	LARGE INTESTINE	0.0177616	0.0194323	0.0557848	0.0532401	0.0482975	0.0272704	0.0250256	0.0266436		2
	SKCO1	LARGE INTESTINE	0.0162534	0.0233197	0.0331183	0.0342186	0.0476608	0.0227799	0.0243185	0.0218838		2
	SNU1040	LARGE INTESTINE	0.0213122	0.0264227	0.0530694	0.0597859	0.0524849	0.0291326	0.0217406	0.0282087		2
	SNU175	LARGE INTESTINE	0.0216146	0.025901	0.048317	0.0716669	0.0504547	0.0281171	0.0272186	0.0321752		2
	SNU283	LARGE INTESTINE	0.0190139	0.0279468	0.0582224	0.0614867	0.0485966	0.0305555	0.0293364	0.0295574		3
	SNU407	LARGE INTESTINE	0.0224875	0.0261475	0.0394884	0.0766439	0.045291	0.0327504	0.027354	0.0365469		2
	SNU61	LARGE INTESTINE	0.0233688	0.0287503	0.0476631	0.0676175	0.0513685	0.0302981	0.0351091	0.0349557		2
	SNU81	LARGE INTESTINE	0.0238828	0.0281062	0.0425803	0.0676952	0.0547065	0.0347642	0.0269791	0.0338981		2
	SNUC1	LARGE INTESTINE	0.0170951	0.0210252	0.0486162	0.0708642	0.0582662	0.0317528	0.0244885	0.0260578		2
	SNUC2B	LARGE INTESTINE	0.0186387	0.02505	0.0451585	0.0465254	0.0581886	0.0241447	0.0193337	0.0236143		2
	SNUC5	LARGE INTESTINE	0.0197411	0.0229979	0.0590148	0.0556326	0.0448388	0.0327828	0.0331652	0.0310192		2
	SW1116	LARGE INTESTINE	0.0190978	0.0182028	0.0438114	0.0454903	0.0630448	0.0211054	0.0222142	0.0208581		2
	SW1417	LARGE INTESTINE	0.0171386	0.0161796	0.0547175	0.0511553	0.0708365	0.0294393	0.0313943	0.022658		3
	SW1463	LARGE INTESTINE	0.0159943	0.0180716	0.0511661	0.059499	0.0673718	0.0285682	0.0268091	0.0224535		3
	SW48	LARGE INTESTINE	0.0195579	0.0192931	0.047661	0.0386595	0.0514522	0.0195594	0.0225984	0.0293499		2
	SW837	LARGE INTESTINE	0.0171056	0.0156248	0.0586114	0.0475584	0.0603605	0.0202205	0.0281533	0.0263837		3
	SW948	LARGE INTESTINE	0.018587	0.0211843	0.047918	0.0534944	0.0530196	0.027275	0.019097	0.0247066		2
	T84	LARGE INTESTINE	0.0196344	0.0224571	0.0518117	0.0640723	0.056414	0.0281665	0.0268713	0.0303625		2
	C3A	LIVER	0.0223659	0.0231155	0.0722999	0.0602447	0.0478815	0.0276065	0.0256362	0.0315751		3
	HEP3B217	LIVER	0.0241228	0.0237425	0.0523641	0.0736846	0.0491006	0.0283014	0.0346877	0.0348826		2
	HLE	LIVER	0.0214327	0.0224989	0.0470337	0.0544944	0.0488102	0.0265157	0.0233898	0.0291467		2
	HUH1	LIVER	0.0139166	0.016378	0.041361	0.0582779	0.0593179	0.0235418	0.0163492	0.0251607		3
	HUH7	LIVER	0.0205709	0.0200275	0.0495977	0.0550022	0.0616805	0.029544	0.0253014	0.025641		3
	JHH1	LIVER	0.0193046	0.020983	0.0407051	0.0571611	0.0502329	0.0244506	0.0231131	0.0243284		2
	JHH2	LIVER	0.0255886	0.0423215	0.0783159	0.0349951	0.060675	0.0315246	0.0293837	0.0623793		3
	JHH4	LIVER	0.0230042	0.0320287	0.057674	0.0620687	0.04965	0.0271807	0.0226661	0.037153		2
	JHH6	LIVER	0.0222348	0.0269795	0.0331615	0.0472382	0.0504078	0.0255024	0.0231376	0.0256584		2
	JHH7	LIVER	0.0229237	0.0261589	0.0353888	0.0512345	0.0567331	0.025686	0.02578	0.0282633		2
	SKHEP1	LIVER	0.0244296	0.0282807	0.0296343	0.0435648	0.0461785	0.0343881	0.0302167	0.0389379		2
	SNU182	LIVER	0.0175259	0.0236191	0.0418227	0.0541057	0.0441181	0.0293047	0.0228197	0.0257466		2
	SNU387	LIVER	0.0158883	0.018388	0.0483153	0.048391	0.0488823	0.0284994	0.0224253	0.019943		2
	SNU398	LIVER	0.0149953	0.0207684	0.039905	0.0563896	0.0540956	0.0281924	0.0220122	0.0254833		2
	SNU423	LIVER	0.0161383	0.0202698	0.0444944	0.0586458	0.0452626	0.0275721	0.0244127	0.024503		3
	SNU449	LIVER	0.0237549	0.0259929	0.0464329	0.0572794	0.0631457	0.0352732	0.0332259	0.0329253		2
	SNU475	LIVER	0.0222981	0.0240274	0.0610067	0.058158	0.0623798	0.0391304	0.0267256	0.0307304		3
	201T	NON-SMALL CELL LUNG CANCER	0.0148952	0.021525	0.0233579	0.05382	0.047405	0.0256574	0.0196079	0.0200869		2
	A427	NON-SMALL CELL LUNG CANCER	0.0190261	0.0182947	0.0448858	0.0569543	0.0633421	0.0289955	0.0342927	0.0242348		2
	A549	NON-SMALL CELL LUNG CANCER	0.0178964	0.0193988	0.0488796	0.0430106	0.0523686	0.0222987	0.0269115	0.0305287		NA
	ABC1	NON-SMALL CELL LUNG CANCER	0.0303253	0.0282627	0.0439514	0.0547474	0.0507018	0.0325469	0.0319312	0.0359074		2
	BEN	NON-SMALL CELL LUNG CANCER	0.016782	0.01841	0.0547909	0.0520001	0.05241	0.0333844	0.0308761	0.022802		3
	CAL12T	NON-SMALL CELL LUNG CANCER	0.0165275	0.0191382	0.0476779	0.04696	0.0505395	0.0207663	0.0188517	0.0226446		3
	CALU3	NON-SMALL CELL LUNG CANCER	0.0174131	0.0203226	0.0785572	0.0694844	0.0675539	0.0387862	0.029814	0.0262696		3
	CALU6	NON-SMALL CELL LUNG CANCER	0.0192775	0.0215966	0.0624579	0.055658	0.0582304	0.0285358	0.029407	0.0271192		2
	CHAGOK1	NON-SMALL CELL LUNG CANCER	0.0182356	0.0223876	0.0342403	0.040312	0.0435144	0.0303652	0.0236386	0.0268713		2
	CORL105	NON-SMALL CELL LUNG CANCER	0.020073	0.0202674	0.049668	0.0526064	0.0569161	0.0273985	0.0292877	0.0284831		2
	CORL23	NON-SMALL CELL LUNG CANCER	0.0194309	0.0195055	0.0395495	0.045284	0.053394	0.0265078	0.0218302	0.0268728		3
	CORL32	NON-SMALL CELL LUNG CANCER	0.0194675	0.0220452	0.0464614	0.0483539	0.0519275	0.031662	0.0260275	0.0286249		2
	CORL321	NON-SMALL CELL LUNG CANCER	0.0221033	0.0234873	0.0563008	0.0481381	0.0635202	0.0390808	0.024282	0.0284322		2
	EBC1	NON-SMALL CELL LUNG CANCER	0.0175804	0.0177392	0.0437259	0.0550894	0.0623095	0.02986	0.0248682	0.0215438		2
	EKVX	NON-SMALL CELL LUNG CANCER	0.020954	0.0242824	0.044092	0.0456774	0.0556992	0.0312452	0.0255733	0.0247928		2
	EMCBAC1	NON-SMALL CELL LUNG CANCER	0.0233551	0.0253057	0.0560724	0.0516328	0.0558761	0.0339225	0.0254278	0.0303039		2
	EMCBAC2	NON-SMALL CELL LUNG CANCER	0.0230046	0.0252125	0.0432373	0.0530419	0.044575	0.0332917	0.0300214	0.0353216		2
	EPLC272H	NON-SMALL CELL LUNG CANCER	0.0169143	0.0183743	0.0453392	0.0640983	0.0489687	0.0277511	0.0287632	0.0249736		2
	GT3TKB	NON-SMALL CELL LUNG CANCER	0.0238475	0.0239733	0.0381052	0.0415365	0.0479243	0.029242	0.0255746	0.0335301		2
	H3255	NON-SMALL CELL LUNG CANCER	0.0178101	0.0190002	0.0324774	0.0390929	0.0512581	0.0286568	0.0271565	0.0200642		NA
	HARA	NON-SMALL CELL LUNG CANCER	0.0205066	0.0262066	0.0369796	0.0566241	0.0522949	0.0331817	0.0232124	0.0293903		2
	HCC15	NON-SMALL CELL LUNG CANCER	0.0208192	0.0269793	0.0398873	0.0561054	0.0456243	0.028483	0.0215847	0.0272272		2
	HCC366	NON-SMALL CELL LUNG CANCER	0.0178966	0.02681	0.0426476	0.0646252	0.0418495	0.0293752	0.025134	0.0280933		2
	HCC44	NON-SMALL CELL LUNG CANCER	0.0220961	0.0224652	0.0314202	0.0513352	0.0352952	0.0275893	0.0280008	0.0236176		2
	HCC78	NON-SMALL CELL LUNG CANCER	0.0195994	0.0219555	0.0461373	0.0499933	0.0546336	0.0419747	0.0278852	0.0377338		2
	HCC827	NON-SMALL CELL LUNG CANCER	0.0187745	0.020815	0.0481289	0.058957	0.0488633	0.0286829	0.0233885	0.0317921		3
	HOP92	NON-SMALL CELL LUNG CANCER	0.0177542	0.0201538	0.040782	0.0559212	0.0520004	0.0331208	0.0229512	0.0238916		2
	IALM	NON-SMALL CELL LUNG CANCER	0.0194429	0.0237194	0.0351	0.0572208	0.0567535	0.024008	0.0280541	0.0273726		2
	KNS62	NON-SMALL CELL LUNG CANCER	0.0175604	0.0217301	0.050862	0.051872	0.0678401	0.0282359	0.0297396	0.0243855		3
	LC1SQ	NON-SMALL CELL LUNG CANCER	0.0197579	0.0215278	0.0673261	0.0667448	0.0575936	0.0369182	0.0329477	0.0296078		3
	LC2AD	NON-SMALL CELL LUNG CANCER	0.0224631	0.0327299	0.0494609	0.0421694	0.0474101	0.0333098	0.0252544	0.0496558		2
	LCLC103H	NON-SMALL CELL LUNG CANCER	0.0165597	0.0175505	0.0537518	0.0562447	0.0549383	0.0290202	0.0246716	0.0262516		3
	LCLC97TM1	NON-SMALL CELL LUNG CANCER	0.021638	0.0239422	0.0308731	0.039278	0.0451552	0.018551	0.021518	0.0283198		2
	LK2	NON-SMALL CELL LUNG CANCER	0.0210212	0.0281122	0.0329583	0.0419358	0.0386886	0.0204584	0.0218002	0.0293817		2
	LOUNH91	NON-SMALL CELL LUNG CANCER	0.0174884	0.0206655	0.0442196	0.0630545	0.0663686	0.0319745	0.0338379	0.0243321		3
	LU65	NON-SMALL CELL LUNG CANCER	0.0223292	0.0277744	0.0316615	0.0512028	0.045681	0.0264728	0.0199917	0.0325999		2
	LU99A	NON-SMALL CELL LUNG CANCER	0.0195261	0.0227022	0.0465542	0.0513945	0.0599936	0.0260592	0.0272671	0.0304624		NA
	LXF289	NON-SMALL CELL LUNG CANCER	0.0238274	0.028937	0.0348106	0.0470569	0.0403828	0.031743	0.0256736	0.0394673		2
	NCIH1155	NON-SMALL CELL LUNG CANCER	0.0196389	0.0243878	0.0358481	0.036431	0.0393329	0.0292246	0.0255369	0.0299654		2
	NCIH1299	NON-SMALL CELL LUNG CANCER	0.0173538	0.0177685	0.0447515	0.0498003	0.0321334	0.0186374	0.0173014	0.0209743		3
	NCIH1355	NON-SMALL CELL LUNG CANCER	0.0206834	0.0222443	0.0410935	0.0546271	0.0603604	0.0269868	0.0265505	0.0255946		2
	NCIH1395	NON-SMALL CELL LUNG CANCER	0.0177112	0.0207844	0.0391178	0.0500042	0.0446609	0.0309967	0.0304964	0.0262191		2
	NCIH1435	NON-SMALL CELL LUNG CANCER	0.019517	0.0268404	0.0454777	0.0475609	0.0371265	0.0284565	0.0240253	0.0313924		2
	NCIH1437	NON-SMALL CELL LUNG CANCER	0.0203049	0.0226365	0.0568948	0.0463235	0.0602543	0.0286889	0.0249912	0.0293179		2
	NCIH1563	NON-SMALL CELL LUNG CANCER	0.0245287	0.0236421	0.0537111	0.0683848	0.0560454	0.037141	0.0272268	0.0364681		2
	NCIH1568	NON-SMALL CELL LUNG CANCER	0.0164129	0.0198347	0.0283218	0.0685398	0.0494384	0.0297847	0.0208268	0.031023		2
	NCIH1573	NON-SMALL CELL LUNG CANCER	0.0203934	0.0199266	0.0396072	0.0447891	0.0641767	0.0285837	0.0251663	0.022369		2
	NCIH1581	NON-SMALL CELL LUNG CANCER	0.0173795	0.020761	0.0477373	0.0506545	0.0356012	0.0283127	0.0240287	0.0266766		2
	NCIH1623	NON-SMALL CELL LUNG CANCER	0.0169048	0.0202819	0.0474082	0.048269	0.0461762	0.0316912	0.0282684	0.0302676		2
	NCIH1648	NON-SMALL CELL LUNG CANCER	0.0201204	0.0215392	0.0584606	0.0659004	0.0598512	0.0303575	0.0328913	0.0282483		4
	NCIH1650	NON-SMALL CELL LUNG CANCER	0.0205193	0.025156	0.0559037	0.0593454	0.0548112	0.0257044	0.0277212	0.0288866		3
	NCIH1651	NON-SMALL CELL LUNG CANCER	0.0207811	0.019957	0.0456747	0.0421842	0.0542935	0.0299359	0.0289036	0.0264049		2
	NCIH1666	NON-SMALL CELL LUNG CANCER	0.0210529	0.0274969	0.0517866	0.0525989	0.043898	0.0319028	0.018305	0.0373797		2
	NCIH1693	NON-SMALL CELL LUNG CANCER	0.0166787	0.0174526	0.0519253	0.059706	0.0611726	0.0543001	0.0306275	0.0235867		2
	NCIH1703	NON-SMALL CELL LUNG CANCER	0.0228406	0.0263753	0.0448308	0.0503497	0.0583935	0.0295141	0.025991	0.0326433		2
	NCIH1734	NON-SMALL CELL LUNG CANCER	0.0168488	0.0179766	0.0393061	0.0453428	0.0514352	0.0374097	0.0256185	0.0246979		3
	NCIH1755	NON-SMALL CELL LUNG CANCER	0.017908	0.0200707	0.0438933	0.057156	0.0533504	0.0305845	0.0236046	0.0247334		3
	NCIH1770	NON-SMALL CELL LUNG CANCER	0.0187283	0.0243395	0.0353031	0.0361089	0.0603091	0.025365	0.0240417	0.0338866		2
	NCIH1781	NON-SMALL CELL LUNG CANCER	0.0199748	0.024421	0.0431972	0.0571775	0.0450134	0.0290735	0.0283184	0.0313848		2
	NCIH1792	NON-SMALL CELL LUNG CANCER	0.0188854	0.019884	0.0587892	0.0593999	0.0576885	0.0258707	0.0299711	0.0249403		3
	NCIH1793	NON-SMALL CELL LUNG CANCER	0.0154458	0.0138962	0.044794	0.0574247	0.0681489	0.0306136	0.0213137	0.0207907		3
	NCIH1838	NON-SMALL CELL LUNG CANCER	0.0195177	0.0237928	0.040495	0.0555909	0.0469138	0.0289547	0.0242388	0.0312895		2
	NCIH1869	NON-SMALL CELL LUNG CANCER	0.0196902	0.0235657	0.0347393	0.0421644	0.0437544	0.0233669	0.0174068	0.0238184		2
	NCIH1915	NON-SMALL CELL LUNG CANCER	0.019199	0.0262575	0.0469638	0.0557772	0.0441277	0.0295594	0.0267952	0.0315772		2
	NCIH1944	NON-SMALL CELL LUNG CANCER	0.0189884	0.0206412	0.0377887	0.0485382	0.0461152	0.021496	0.0201193	0.0241903		2
	NCIH1975	NON-SMALL CELL LUNG CANCER	0.0195745	0.0251765	0.04276	0.0361633	0.0256712	0.0212959	0.0171936	0.0247069		2
	NCIH1993	NON-SMALL CELL LUNG CANCER	0.0152576	0.0198821	0.0344457	0.0572845	0.0643576	0.0339268	0.0268003	0.0164913		3
	NCIH2009	NON-SMALL CELL LUNG CANCER	0.0176835	0.022829	0.0557038	0.0501569	0.0499088	0.0375245	0.0273899	0.0332832		2
	NCIH2023	NON-SMALL CELL LUNG CANCER	0.0178548	0.0198035	0.0439968	0.0499115	0.0547515	0.0281626	0.0289956	0.024655		2
	NCIH2030	NON-SMALL CELL LUNG CANCER	0.0205953	0.0214138	0.0550237	0.0522296	0.053535	0.0305621	0.0336057	0.0268776		2
	NCIH2066	NON-SMALL CELL LUNG CANCER	0.0174697	0.0239562	0.0512593	0.0812616	0.054958	0.0368881	0.0333371	0.0273207		2
	NCIH2085	NON-SMALL CELL LUNG CANCER	0.0192632	0.0205828	0.0385564	0.0521978	0.049376	0.0269959	0.0253016	0.0276547		3
	NCIH2087	NON-SMALL CELL LUNG CANCER	0.0195419	0.0210141	0.0418912	0.0395769	0.0439083	0.0193613	0.0185695	0.0224754		3
	NCIH2110	NON-SMALL CELL LUNG CANCER	0.0227205	0.0318624	0.0385845	0.0560915	0.0541473	0.0387836	0.0273852	0.0331028		2
	NCIH2122	NON-SMALL CELL LUNG CANCER	0.0163046	0.0213264	0.0586608	0.0432617	0.0526368	0.0348413	0.023145	0.0264064		2
	NCIH2135	NON-SMALL CELL LUNG CANCER	0.0205239	0.0247321	0.0257623	0.054219	0.0423257	0.0290491	0.0203908	0.0247106		2
	NCIH2170	NON-SMALL CELL LUNG CANCER	0.0179749	0.0203519	0.0481901	0.05445	0.0638915	0.0256998	0.0309007	0.0257541		3
	NCIH2172	NON-SMALL CELL LUNG CANCER	0.0155615	0.0188269	0.0534775	0.0590375	0.0546844	0.0286556	0.0280407	0.023188		3
	NCIH2228	NON-SMALL CELL LUNG CANCER	0.0210797	0.0256381	0.0389881	0.0663695	0.0522287	0.0262199	0.027029	0.0341773		2
	NCIH226	NON-SMALL CELL LUNG CANCER	0.0173519	0.0226536	0.0483021	0.0415174	0.0580515	0.025046	0.0221365	0.029704		2
	NCIH2291	NON-SMALL CELL LUNG CANCER	0.020209	0.0221619	0.0359098	0.0532159	0.0534907	0.0295045	0.0274161	0.0287337		2
	NCIH23	NON-SMALL CELL LUNG CANCER	0.0168745	0.0204382	0.0563163	0.0464818	0.0538527	0.0216496	0.0205794	0.0250168		2
	NCIH2342	NON-SMALL CELL LUNG CANCER	0.0174737	0.0196145	0.0617891	0.0517691	0.0572909	0.0240676	0.0240631	0.0318203		2
	NCIH2347	NON-SMALL CELL LUNG CANCER	0.0209096	0.0253638	0.0569033	0.0366361	0.0381981	0.0272129	0.0268639	0.0281283		2
	NCIH2405	NON-SMALL CELL LUNG CANCER	0.0195382	0.0197392	0.0591141	0.0463289	0.0538934	0.0320134	0.0314372	0.0299478		2
	NCIH2444	NON-SMALL CELL LUNG CANCER	0.0168649	0.0216795	0.0499158	0.0668837	0.0494568	0.0330912	0.030744	0.0261485		2
	NCIH292	NON-SMALL CELL LUNG CANCER	0.0189962	0.0206722	0.0421837	0.0612254	0.051933	0.0307552	0.0256163	0.0251292		3
	NCIH3122	NON-SMALL CELL LUNG CANCER	0.0207886	0.0247834	0.0496713	0.0504649	0.0557526	0.0271552	0.0226922	0.0334601		2
	NCIH322M	NON-SMALL CELL LUNG CANCER	0.019735	0.0250111	0.0489288	0.0567821	0.0483168	0.0316702	0.0344674	0.0286993		NA
	NCIH358	NON-SMALL CELL LUNG CANCER	0.020643	0.0223318	0.0443246	0.0431627	0.0493592	0.0320012	0.0285502	0.0317388		2
	NCIH441	NON-SMALL CELL LUNG CANCER	0.0168055	0.0162845	0.0399709	0.0533625	0.0562089	0.0163825	0.0253267	0.0247828		2
	NCIH520	NON-SMALL CELL LUNG CANCER	0.0235025	0.0319336	0.0529605	0.0432646	0.0379406	0.031139	0.0273489	0.0439197		2
	NCIH522	NON-SMALL CELL LUNG CANCER	0.0209811	0.0259276	0.0439321	0.0568293	0.0469649	0.0271699	0.0261178	0.0329692		2
	NCIH596	NON-SMALL CELL LUNG CANCER	0.0184526	0.0214059	0.0452424	0.0480891	0.0693776	0.0288894	0.0440024	0.0241906		3
	NCIH647	NON-SMALL CELL LUNG CANCER	0.0206741	0.0258651	0.04142	0.0620744	0.0406068	0.0294591	0.0173646	0.0280306		2
	NCIH650	NON-SMALL CELL LUNG CANCER	0.0184152	0.018482	0.0434509	0.0643284	0.0530138	0.025491	0.0186679	0.0244285		3
	NCIH661	NON-SMALL CELL LUNG CANCER	0.0173423	0.0223723	0.0438358	0.041825	0.0606876	0.0251282	0.0222435	0.0242075		2
	NCIH720	NON-SMALL CELL LUNG CANCER	0.0252579	0.0281028	0.0542032	0.0520148	0.0536738	0.0314675	0.0279811	0.0363551		2
	NCIH727	NON-SMALL CELL LUNG CANCER	0.0211692	0.0233595	0.0499914	0.0718694	0.0733529	0.0354457	0.0307884	0.025941		3
	NCIH810	NON-SMALL CELL LUNG CANCER	0.019802	0.0217375	0.041772	0.0496942	0.0559004	0.0250818	0.023453	0.032292		2
	NCIH835	NON-SMALL CELL LUNG CANCER	0.0187681	0.0206118	0.0528157	0.0861768	0.0513589	0.0299789	0.0373581	0.0692185		2
	NCIH838	NON-SMALL CELL LUNG CANCER	0.024329	0.0196366	0.050629	0.0539529	0.0607556	0.0377872	0.0295354	0.0267562		3
	PC14	NON-SMALL CELL LUNG CANCER	0.0174304	0.0259586	0.0340505	0.0626655	0.0478559	0.0244025	0.0243597	0.0268036		2
	RERFLCKJ	NON-SMALL CELL LUNG CANCER	0.0176272	0.0236603	0.0420199	0.0619231	0.0457755	0.025007	0.0236536	0.0227761		2
	RERFLCMS	NON-SMALL CELL LUNG CANCER	0.0213074	0.0240851	0.0390312	0.0567474	0.0575673	0.0282824	0.0265512	0.0299288		2
	RERFLCSQ1	NON-SMALL CELL LUNG CANCER	0.0164484	0.0179764	0.0355295	0.0485414	0.0541047	0.0258145	0.0243845	0.0221919		2
	SKLU1	NON-SMALL CELL LUNG CANCER	0.0179019	0.0167089	0.0324606	0.0554957	0.0567809	0.0351846	0.0371181	0.0258928		3
	SKMES1	NON-SMALL CELL LUNG CANCER	0.0210052	0.0249822	0.0424996	0.0450826	0.0512687	0.028723	0.0227633	0.0280934		2
	SW1573	NON-SMALL CELL LUNG CANCER	0.0266668	0.022966	0.0444219	0.0524879	0.0444995	0.036958	0.0376053	0.0358629		2
	SW900	NON-SMALL CELL LUNG CANCER	0.0209499	0.0222826	0.0389086	0.0578827	0.0479867	0.0372827	0.0293487	0.0269359		2
	UMC11	NON-SMALL CELL LUNG CANCER	0.0188162	0.0252283	0.0524406	0.0515346	0.0447254	0.0240826	0.0249195	0.025342		2
	COLO680N	OESOPHAGUS	0.0172024	0.017892	0.0579625	0.0629344	0.0546739	0.0352972	0.0229631	0.0232367		3
	ECGI10	OESOPHAGUS	0.019802	0.0253477	0.029026	0.0477114	0.0599952	0.0272058	0.0232659	0.0305694		2
	ESO26	OESOPHAGUS	0.0249613	0.0273861	0.0547538	0.0542242	0.0488568	0.0302054	0.0314636	0.0378798		2
	ESO51	OESOPHAGUS	0.0177315	0.0216959	0.0476859	0.0543157	0.0532153	0.033489	0.0346563	0.0300999		2
	FLO1	OESOPHAGUS	0.0258213	0.0206152	0.0539131	0.0583225	0.0536722	0.0342217	0.0327862	0.0309363		3
	HCE4	OESOPHAGUS	0.0205325	0.0192995	0.0369111	0.0579192	0.047623	0.029967	0.0239442	0.0248921		2
	KYAE1	OESOPHAGUS	0.0189495	0.0196839	0.0575692	0.0648966	0.0725956	0.0353914	0.0304697	0.0243249		3
	KYSE140	OESOPHAGUS	0.0179496	0.0191839	0.0260444	0.0514763	0.0482915	0.0214339	0.0246365	0.0261957		2
	KYSE150	OESOPHAGUS	0.0186127	0.021075	0.0387693	0.0511104	0.0493764	0.0264855	0.030654	0.0194594		3
	KYSE180	OESOPHAGUS	0.0194962	0.0218703	0.0370669	0.0467617	0.0452712	0.0267747	0.0202306	0.0268475		2
	KYSE220	OESOPHAGUS	0.0185978	0.0226717	0.0374909	0.0443302	0.0460525	0.021652	0.0204575	0.0263757		2
	KYSE270	OESOPHAGUS	0.0207944	0.0209315	0.0337484	0.0453713	0.0475656	0.0295281	0.0199952	0.0262984		2
	KYSE410	OESOPHAGUS	0.016265	0.0209667	0.0334835	0.0444376	0.0460811	0.0252886	0.0213321	0.0284736		2
	KYSE450	OESOPHAGUS	0.019971	0.0194211	0.0342217	0.0487295	0.0531424	0.0305594	0.0200837	0.0230962		2
	KYSE50	OESOPHAGUS	0.0178294	0.0173995	0.0412494	0.0527001	0.0558653	0.0270301	0.0244606	0.0241434		3
	KYSE510	OESOPHAGUS	0.019303	0.0197051	0.0457955	0.0420792	0.0603527	0.0237639	0.0235248	0.0270955		2
	KYSE520	OESOPHAGUS	0.0190745	0.0193787	0.0275906	0.0519071	0.0466537	0.0274489	0.0234156	0.0281669		3
	KYSE70	OESOPHAGUS	0.0185246	0.0211801	0.0344799	0.0537375	0.0407554	0.0256601	0.0193695	0.026532		2
	OACM51	OESOPHAGUS	0.024582	0.0262669	0.0447856	0.0666731	0.0535895	0.0334686	0.0329961	0.0333032		2
	OACP4C	OESOPHAGUS	0.0196482	0.0197044	0.0554395	0.0586635	0.0578443	0.0271504	0.0360902	0.0274671		3
	OE19	OESOPHAGUS	0.0167777	0.021046	0.035586	0.0392141	0.0458972	0.0277656	0.0220481	0.0267621		2
	OE21	OESOPHAGUS	0.0188698	0.0198339	0.0443295	0.0625843	0.0591548	0.0241173	0.0216892	0.0257947		2
	OE33	OESOPHAGUS	0.0217168	0.0226368	0.0420182	0.0602521	0.0426318	0.0269896	0.0264808	0.0251299		3
	SKGT4	OESOPHAGUS	0.0207185	0.0251673	0.0378207	0.0646674	0.0543187	0.0292569	0.0229972	0.0249689		2
	TE1	OESOPHAGUS	0.0193795	0.0212119	0.0370141	0.0535499	0.050984	0.0209484	0.0207019	0.0315701		2
	TE10	OESOPHAGUS	0.017222	0.020091	0.029436	0.0528231	0.0443397	0.0261984	0.0197568	0.0227814		2
	TE11	OESOPHAGUS	0.016914	0.0196518	0.0344978	0.0528939	0.0402309	0.0261743	0.0220375	0.0270009		2
	TE12	OESOPHAGUS	0.0161067	0.0153619	0.040218	0.0634811	0.0494542	0.0273017	0.0305448	0.0208534		3
	TE15	OESOPHAGUS	0.0158433	0.0175974	0.0425039	0.0593608	0.0550188	0.0247416	0.0198396	0.0215231		2
	TE4	OESOPHAGUS	0.0291523	0.0325131	0.050623	0.0537597	0.0570207	0.0330396	0.0298155	0.0448866		2
	TE5	OESOPHAGUS	0.0169973	0.0190517	0.0448688	0.0488936	0.0410576	0.0262871	0.025798	0.0240469		2
	TE6	OESOPHAGUS	0.0155312	0.0178236	0.0401793	0.0589764	0.052181	0.0291097	0.0274585	0.0191449		3
	TE8	OESOPHAGUS	0.0172094	0.019757	0.0427587	0.0410497	0.040141	0.0217415	0.0210215	0.0219377		2
	TE9	OESOPHAGUS	0.0167526	0.0185853	0.0385014	0.0525895	0.0465202	0.0224818	0.0242692	0.0306114		2
	A2780	OVARY	0.020833	0.0251945	0.041512	0.0431827	0.0437211	0.0268584	0.0227213	0.0309162		2
	CAOV3	OVARY	0.0211609	0.0230818	0.0365982	0.0492037	0.0374743	0.02421	0.02324	0.0350935		2
	CAOV4	OVARY	0.0210862	0.0215769	0.0608428	0.0579261	0.0607219	0.0353608	0.02638	0.0269778		3
	EFO21	OVARY	0.0173558	0.0189382	0.0312316	0.0385411	0.0551127	0.0315382	0.0283032	0.0236594		2
	EFO27	OVARY	0.0194929	0.0233094	0.0448985	0.0443722	0.0454036	0.0242527	0.029425	0.0288506		3
	ES2	OVARY	0.0210376	0.0186122	0.0372567	0.0560315	0.0468322	0.0265884	0.0226761	0.0212335		2
	FUOV1	OVARY	0.0181447	0.0161822	0.060564	0.0550522	0.0629094	0.0369043	0.0248827	0.0220052		4
	IGROV1	OVARY	0.0184912	0.0209859	0.0516832	0.0583377	0.0503574	0.025155	0.0187835	0.0214583		2
	JHOS2	OVARY	0.0223869	0.0299094	0.0327631	0.0619367	0.0527504	0.038028	0.0283376	0.03761		2
	JHOS3	OVARY	0.0236717	0.0311036	0.0416673	0.0516044	0.0572602	0.0327138	0.0250438	0.0318794		2
	JHOS4	OVARY	0.0217469	0.0284186	0.0684124	0.0715657	0.0606597	0.0296627	0.0268113	0.0349102		2
	KGN	OVARY	0.0185147	0.0197089	0.0396664	0.0407142	0.0415583	0.0260397	0.0198767	0.025094		2
	KURAMOCHI	OVARY	0.0176056	0.0170999	0.0536443	0.0487561	0.0635623	0.0283663	0.0222827	0.0232923		3
	OAW28	OVARY	0.0185361	0.0166229	0.053651	0.0538674	0.0764782	0.0409006	0.0345118	0.0236026		3
	OAW42	OVARY	0.0250752	0.0295832	0.0406189	0.0622804	0.0429478	0.0293907	0.0257881	0.0329176		2
	OC314	OVARY	0.0165207	0.018955	0.0442336	0.0543454	0.0445682	0.0210062	0.0253411	0.0204208		2
	OV17R	OVARY	0.0188562	0.0251855	0.0620949	0.0609719	0.0567511	0.0344929	0.0280409	0.0275406		2
	OV56	OVARY	0.0228926	0.024853	0.0417794	0.0596356	0.0547209	0.0299645	0.0258161	0.0322761		2
	OV7	OVARY	0.0211691	0.0252335	0.068927	0.065258	0.0618984	0.0335926	0.0257396	0.0325697		2
	OV90	OVARY	0.018367	0.0225675	0.0383842	0.0538769	0.0688306	0.0233516	0.0234155	0.0265461		2
	OVCA420	OVARY	0.0208219	0.0216653	0.056899	0.0570504	0.0543721	0.0377576	0.0252809	0.0289995		2
	OVCAR3	OVARY	0.0150668	0.0217477	0.037091	0.045923	0.0638912	0.022473	0.027767	0.0218954		NA
	OVCAR4	OVARY	0.0165114	0.022281	0.0496107	0.0512306	0.0577771	0.0226292	0.0186391	0.0223852		2
	OVCAR5	OVARY	0.0252068	0.0297954	0.119907	0.054367	0.0551227	0.0357109	0.0328815	0.0374325		2
	OVCAR8	OVARY	0.020697	0.0218086	0.035543	0.0419434	0.0582142	0.0233973	0.0168001	0.0260279		2
	OVISE	OVARY	0.0186962	0.0211218	0.049973	0.0482782	0.0567356	0.028527	0.0244956	0.023361		3
	OVK18	OVARY	0.0190519	0.020284	0.0327624	0.0468074	0.0500244	0.0215976	0.021073	0.0230638		2
	OVKATE	OVARY	0.0216608	0.0216999	0.0399604	0.0565723	0.0533575	0.0348956	0.0305515	0.0320201		2
	OVMIU	OVARY	0.0194952	0.0270223	0.0371432	0.0357402	0.0425492	0.0247393	0.0224916	0.0308707		2
	OVTOKO	OVARY	0.0237565	0.0279999	0.049466	0.0577618	0.0477287	0.0391149	0.0292148	0.0336599		2
	PA1	OVARY	0.0216765	0.0245737	0.03705	0.0499639	0.0580502	0.0274106	0.0234003	0.0282714		2
	PEO1	OVARY	0.0186285	0.0248216	0.041806	0.0446485	0.0457313	0.0372767	0.0257449	0.0279698		2
	RMGI	OVARY	0.0191977	0.0226248	0.0355626	0.0561916	0.0358671	0.0280919	0.0209777	0.0302244		2
	SKOV3	OVARY	0.0160844	0.0181862	0.0520419	0.0454135	0.0476259	0.0190822	0.0205844	0.027291		2
	SW626	OVARY	0.0194172	0.0186934	0.0439012	0.0574069	0.0475091	0.0252001	0.0257716	0.0236078		3
	TK10	OVARY	0.0168638	0.0206864	0.0329585	0.0517269	0.0569352	0.025673	0.0209363	0.0195993		2
	TOV112D	OVARY	0.0190887	0.0220845	0.0564506	0.0593584	0.0459942	0.0351234	0.024633	0.0302459		2
	TOV21G	OVARY	0.0195283	0.0253792	0.0364126	0.0532049	0.0531735	0.0241626	0.0177804	0.0236106		2
	TYKNU	OVARY	0.0233455	0.0265849	0.0465786	0.0592598	0.0495858	0.0310876	0.0299603	0.0339612		2
	UWB1.289	OVARY	0.0198074	0.0268686	0.0447677	0.0601651	0.0572266	0.0343411	0.0258103	0.0270587		2
	ASPC1	PANCREAS	0.0247662	0.0282564	0.0457616	0.0604569	0.0540054	0.031957	0.0279903	0.0353169		3
	BXPC3	PANCREAS	0.0175568	0.0185999	0.0491824	0.0412533	0.0489412	0.0203743	0.0241571	0.0190997		3
	CAPAN1	PANCREAS	0.0217159	0.0238217	0.0576362	0.0481359	0.0621246	0.0294623	0.0280459	0.0328167		2
	CAPAN2	PANCREAS	0.0224758	0.025061	0.0545013	0.0504921	0.0570679	0.0321662	0.0290985	0.0315484		2
	CFPAC1	PANCREAS	0.0202085	0.0216509	0.0493894	0.0536921	0.0428399	0.0272606	0.0212548	0.0277687		2
	DANG	PANCREAS	0.0205536	0.023986	0.0543265	0.0584406	0.0561656	0.0359302	0.0337804	0.0354072		2
	HPAC	PANCREAS	0.023463	0.028678	0.0516268	0.0559171	0.054894	0.0296162	0.0260953	0.0358393		2
	HPAFII	PANCREAS	0.0254277	0.0221945	0.0516928	0.0799585	0.0716493	0.0362218	0.0289491	0.0294542		3
	HS766T	PANCREAS	0.0187007	0.0187818	0.0626562	0.0668302	0.0736887	0.0354353	0.0399529	0.0297655		4
	HUPT3	PANCREAS	0.0214379	0.0199565	0.0422344	0.0645812	0.0496455	0.0259481	0.0266252	0.0294559		2
	HUPT4	PANCREAS	0.0182136	0.0178729	0.0511354	0.0597465	0.0599868	0.0332797	0.0280338	0.0299313		2
	KP1N	PANCREAS	0.0241639	0.0211213	0.0486786	0.0615766	0.0529392	0.0351168	0.0277899	0.0428369		2
	KP3	PANCREAS	0.0214705	0.0257773	0.0571994	0.0636413	0.0539375	0.0322034	0.0280384	0.0320302		2
	KP4	PANCREAS	0.0222788	0.0251698	0.0399251	0.0481452	0.0459657	0.02636	0.021362	0.0335344		2
	MIAPACA2	PANCREAS	0.0206796	0.0242457	0.0393713	0.0516743	0.0551072	0.0260305	0.0294958	0.029422		2
	MZ1PC	PANCREAS	0.0216726	0.0254693	0.0702677	0.0744409	0.0744701	0.0465059	0.035314	0.0282388		4
	PANC0203	PANCREAS	0.0226046	0.0234833	0.0619761	0.0600847	0.0615532	0.0331733	0.0308164	0.0319557		2
	PANC0327	PANCREAS	0.0237181	0.0235018	0.0416486	0.0603374	0.0515215	0.0308941	0.0248889	0.0368113		2
	PANC0403	PANCREAS	0.0208262	0.0229741	0.068108	0.0705193	0.0688174	0.034847	0.0306157	0.0265989		3
	PANC0813	PANCREAS	0.0229579	0.0255487	0.0479793	0.056589	0.0517464	0.0310712	0.0325822	0.035072		2
	PANC1005	PANCREAS	0.0190477	0.02209	0.0369339	0.060581	0.0380697	0.0288065	0.0338891	0.032423		2
	PATU8902	PANCREAS	0.0219008	0.0250509	0.0492668	0.0694199	0.0579505	0.0328918	0.0307474	0.0311362		2
	PATU8988T	PANCREAS	0.0249847	0.0287533	0.0528583	0.0631223	0.0605311	0.0352734	0.0316926	0.0440191		2
	PL18	PANCREAS	0.0247356	0.0240767	0.0448902	0.0565543	0.0665124	0.0296303	0.0304242	0.0429379		2
	PL4	PANCREAS	0.0160509	0.0227521	0.0435685	0.0540321	0.0614309	0.0294017	0.0246235	0.0225047		3
	PSN1	PANCREAS	0.0179204	0.0205948	0.0299025	0.0495024	0.0505685	0.0275005	0.0203115	0.0242115		2
	QGP1	PANCREAS	0.0228785	0.021818	0.0445405	0.0590803	0.0500582	0.0292413	0.0313131	0.031529		2
	SU8686	PANCREAS	0.0236574	0.0324895	0.0573481	0.048572	0.084377	0.0361764	0.0404637	0.0403471		3
	SUIT2	PANCREAS	0.0222006	0.0245024	0.061757	0.0617178	0.0542205	0.031104	0.0258961	0.0282558		3
	SW1990	PANCREAS	0.0174819	0.0178359	0.0500034	0.0506923	0.0668296	0.0249289	0.0251744	0.0274506		3
	YAPC	PANCREAS	0.017956	0.0189328	0.0426492	0.0602074	0.0529666	0.0379645	0.0305706	0.0249423		2
	JAR	PLACENTA	0.0249201	0.0265944	0.0563277	0.0566243	0.0446641	0.0323819	0.0285093	0.0324979		2
	JEG3	PLACENTA	0.0180335	0.0223964	0.04112	0.0436661	0.052582	0.03479	0.0360837	0.0231933		2
	H2369	PLEURA	0.0188408	0.0257733	0.0319511	0.0498439	0.0459814	0.0273601	0.0232428	0.0243951		2
	H2373	PLEURA	0.0183931	0.0205687	0.0401729	0.0493517	0.0433191	0.027138	0.0235804	0.0240375		2
	H2461	PLEURA	0.0156692	0.0201475	0.0399476	0.0467862	0.0563368	0.025834	0.0177421	0.0191399		2
	H2591	PLEURA	0.0216938	0.0201482	0.0557271	0.0584641	0.0514692	0.0323626	0.0247891	0.0280198		2
	H2595	PLEURA	0.0246766	0.0265379	0.0475638	0.0535133	0.0619136	0.0333097	0.0264604	0.0410088		2
	H2722	PLEURA	0.0171852	0.0178954	0.0292833	0.0421711	0.0513465	0.0291132	0.0210147	0.0249154		2
	H2731	PLEURA	0.0193402	0.0238537	0.0328916	0.0529874	0.0446449	0.0205179	0.0233473	0.0257198		2
	H2795	PLEURA	0.0160528	0.017793	0.0304644	0.04977	0.0521658	0.0254128	0.017438	0.0228512		2
	H2803	PLEURA	0.0212146	0.029005	0.0415948	0.0525455	0.0506944	0.031338	0.0264336	0.0336223		2
	H2804	PLEURA	0.0222525	0.0211339	0.0449347	0.064095	0.0509325	0.0276911	0.0284227	0.0293631		2
	H2810	PLEURA	0.0227736	0.0240427	0.0555575	0.0642465	0.0713321	0.0385057	0.0331618	0.031575		2
	H2818	PLEURA	0.0175185	0.0206767	0.0409792	0.0313271	0.0430169	0.0255315	0.0234627	0.0207208		2
	H2869	PLEURA	0.0189808	0.0229648	0.0485905	0.0399607	0.0437046	0.0273907	0.0355947	0.0285114		2
	H290	PLEURA	0.0213086	0.0231989	0.0490147	0.05252	0.0454751	0.0295832	0.0269315	0.0252841		2
	H513	PLEURA	0.0237468	0.0241616	0.053058	0.0604867	0.0506716	0.0302772	0.030915	0.0357218		NA
	ISTMES1	PLEURA	0.0193305	0.021223	0.0485475	0.0438885	0.0413384	0.0316731	0.0241467	0.0285625		2
	MPP89	PLEURA	0.0203711	0.0225985	0.0570222	0.0534207	0.0605958	0.0311818	0.0310122	0.0308878		3
	MSTO211H	PLEURA	0.0159597	0.0186127	0.0563503	0.0625746	0.0667376	0.0327525	0.037459	0.0266183		3
	NCIH2052	PLEURA	0.0161377	0.0193177	0.0390139	0.0663681	0.0473832	0.0398898	0.0306048	0.0211353		3
	NCIH2452	PLEURA	0.0169302	0.0215327	0.0466	0.0533821	0.0563746	0.0249307	0.0233089	0.0258252		2
	NCIH28	PLEURA	0.0186508	0.023422	0.0409253	0.0567994	0.049336	0.028022	0.018056	0.0288122		2
	22RV1	PROSTATE	0.0235282	0.0291144	0.0489513	0.0641168	0.052153	0.0345423	0.0286903	0.0276555		2
	BPH1	PROSTATE	0.0205695	0.0214673	0.0493302	0.0546596	0.0553128	0.0284974	0.0236541	0.0274342		3
	DU145	PROSTATE	0.0158383	0.0225744	0.0491501	0.0419353	0.0527156	0.0211507	0.018031	0.0225616		2
	LNCAP	PROSTATE	0.0201989	0.0226343	0.0354663	0.0496927	0.0407554	0.0276744	0.02678	0.0300177		NA
	NCIH660	PROSTATE	0.0215433	0.0276335	0.0423068	0.0580855	0.0510115	0.0345616	0.0291964	0.0377569		2
	PC3	PROSTATE	0.0185691	0.0180908	0.0539171	0.0480869	0.0567605	0.0209385	0.0307635	0.0240931		2
	PWR1E	PROSTATE	0.019639	0.0245498	0.039506	0.0562254	0.0547	0.0239133	0.0226682	0.0272889		3
	VCAP	PROSTATE	0.0205718	0.0242936	0.0391108	0.0483929	0.0489693	0.027795	0.0211959	0.0323117		2
	A253	SALIVARY GLAND	0.0160575	0.0228451	0.0351433	0.0457081	0.0300666	0.0217281	0.0178732	0.0214357		2
	HO1N1	SALIVARY GLAND	0.0189789	0.0194844	0.0621507	0.0631821	0.0612413	0.0345022	0.0376717	0.0309563		3
	451LU	SKIN	0.0172019	0.0218193	0.0339835	0.0569171	0.0588759	0.0265646	0.0263134	0.0220272		3
	A101D	SKIN	0.0193395	0.0250255	0.0431142	0.0555634	0.0458742	0.0259774	0.0235142	0.0222078		3
	A2058	SKIN	0.0195549	0.0231588	0.0396257	0.0473516	0.0472233	0.0244654	0.0241473	0.0211474		2
	A375	SKIN	0.0215551	0.0235411	0.0357677	0.0553136	0.0608284	0.0306132	0.0291054	0.0263565		2
	A388	SKIN	0.023102	0.0237256	0.0505468	0.0657964	0.0494206	0.0347036	0.027666	0.0331254		3
	A431	SKIN	0.0238763	0.0220135	0.0603151	0.0552731	0.0488684	0.0326929	0.0284089	0.0307032		2
	C32	SKIN	0.022731	0.0260902	0.051672	0.0487702	0.0673123	0.0309717	0.0270517	0.0288399		2
	CHL1	SKIN	0.0165886	0.0195295	0.0442301	0.0596934	0.052425	0.0326463	0.0226408	0.0208799		2
	COLO679	SKIN	0.0233199	0.0344478	0.0353783	0.0448928	0.0390516	0.0279153	0.0316958	0.0364421		2
	COLO792	SKIN	0.0168162	0.0179932	0.0459285	0.0511917	0.0546886	0.0267842	0.0217886	0.0238793		2
	COLO800	SKIN	0.0203165	0.0224897	0.038269	0.0506513	0.0469724	0.0297089	0.0234533	0.0232091		2
	COLO829	SKIN	0.0183181	0.019487	0.0394194	0.0533516	0.0569478	0.0282667	0.0191372	0.0217012		2
	CP50MELB	SKIN	0.0196206	0.0195476	0.0462822	0.0649394	0.0582479	0.0293348	0.0283909	0.0248765		2
	CP66MEL	SKIN	0.0187795	0.0189115	0.0393341	0.0430352	0.0552426	0.024197	0.0197919	0.0249709		2
	CP67MEL	SKIN	0.02204	0.0286161	0.0379443	0.0563573	0.0496928	0.0297851	0.0245284	0.0343201		2
	DJM1	SKIN	0.0169945	0.0218587	0.0401424	0.0525813	0.0428275	0.0261398	0.0206706	0.0228709		2
	G361	SKIN	0.0190617	0.0238016	0.0417967	0.0604232	0.0517425	0.0476289	0.0270561	0.0280461		2
	GAK	SKIN	0.0177919	0.0250973	0.0326615	0.0431097	0.0414917	0.0264954	0.0230225	0.0248513		2
	GMEL	SKIN	0.0187069	0.0215923	0.0480074	0.0636814	0.0668147	0.0286869	0.0250921	0.0278657		3
	HMVII	SKIN	0.0185536	0.022732	0.0369692	0.0697229	0.0627115	0.0430122	0.0318261	0.0268955		2
	HS940T	SKIN	0.0199893	0.0243027	0.0504044	0.0682729	0.0491486	0.0285519	0.0312892	0.0269905		2
	HT144	SKIN	0.0201102	0.0226023	0.0428776	0.0486106	0.0483659	0.0335545	0.0288358	0.02424		2
	IGR1	SKIN	0.0194882	0.0192599	0.0435012	0.0568855	0.0674773	0.0294235	0.0241613	0.0248624		2
	IGR37	SKIN	0.0129987	0.0162834	0.0368391	0.0389403	0.0397482	0.024913	0.0158132	0.0150561		2
	IPC298	SKIN	0.0226053	0.023632	0.0429139	0.0667711	0.0537997	0.0385686	0.0288972	0.0331491		2
	ISTMEL1	SKIN	0.0179088	0.018627	0.0698181	0.0725302	0.0775002	0.0319365	0.0329336	0.0212973		3
	LB2518MEL	SKIN	0.0177616	0.018382	0.0457496	0.0558002	0.0596148	0.0287997	0.0218775	0.0201331		3
	LB373MELD	SKIN	0.0205511	0.0217607	0.058092	0.0691324	0.0645762	0.0350705	0.0259912	0.0310995		3
	LOXIMVI	SKIN	0.0182558	0.0216212	0.0497267	0.0405739	0.0468488	0.0240528	0.0207061	0.0239289		2
	M14	SKIN	0.0250264	0.028498	0.062838	0.0526892	0.0578101	0.035897	0.02926	0.0331901		2
	MELHO	SKIN	0.0179399	0.023528	0.0411156	0.0531367	0.0532935	0.0347716	0.0269138	0.026627		2
	MELJUSO	SKIN	0.0199621	0.0220796	0.0514488	0.0450708	0.0513673	0.0265985	0.0181317	0.0256419		2
	MEWO	SKIN	0.0184879	0.0238392	0.0301401	0.0500715	0.0442447	0.0288848	0.0206027	0.0239787		2
	MMACSF	SKIN	0.01506	0.0197245	0.0352656	0.0466873	0.0521323	0.0299637	0.019608	0.0240819		3
	MZ2MEL	SKIN	0.0233088	0.0239036	0.0374705	0.0477428	0.0589603	0.0266007	0.0208842	0.0239781		2
	MZ7MEL	SKIN	0.01832	0.0182719	0.0455986	0.0525272	0.0598351	0.0289622	0.02451	0.0180554		3
	RPMI7951	SKIN	0.0182442	0.0194613	0.0534403	0.0691918	0.0634955	0.0379925	0.0260781	0.0218304		3
	RVH421	SKIN	0.0144605	0.0152339	0.0384051	0.0552186	0.0644905	0.0281805	0.0260767	0.0187485		3
	SH4	SKIN	0.020951	0.0219747	0.0323754	0.0430935	0.040121	0.0219629	0.0244994	0.0204679		2
	SKMEL1	SKIN	0.019002	0.0202422	0.0481812	0.0530885	0.0690588	0.0375816	0.0268656	0.0191228		3
	SKMEL2	SKIN	0.0221315	0.0259184	0.0569838	0.0633688	0.0502006	0.0343736	0.0288738	0.0334872		2
	SKMEL24	SKIN	0.0207071	0.0243166	0.0400013	0.0510887	0.0412773	0.0227729	0.025254	0.0297697		2
	SKMEL28	SKIN	0.017823	0.0192446	0.0517713	0.0493458	0.0541096	0.0214589	0.0199813	0.0199854		3
	SKMEL3	SKIN	0.01586	0.0150313	0.0535199	0.0625959	0.0563204	0.0313528	0.0327208	0.0209062		3
	SKMEL30	SKIN	0.0203591	0.0192911	0.0479119	0.052721	0.064748	0.0247672	0.021045	0.020719		2
	SKMEL31	SKIN	0.0214906	0.0268298	0.0548878	0.0571221	0.0475327	0.0311124	0.0257141	0.0304561		2
	SKMEL5	SKIN	0.0184441	0.0223337	0.0497649	0.0492857	0.0603675	0.0246527	0.0176032	0.0236482		3
	UACC257	SKIN	0.0175687	0.0178193	0.0535408	0.0470793	0.043133	0.0234689	0.0245226	0.0220826		2
	UACC62	SKIN	0.0177848	0.0211302	0.0536095	0.0440227	0.0442786	0.0187683	0.0220249	0.0239528		2
	WM115	SKIN	0.0210364	0.0253553	0.0418559	0.0693134	0.0496348	0.0329731	0.022883	0.0334165		2
	WM1552C	SKIN	0.0183679	0.0235473	0.045811	0.0587099	0.0436664	0.0283028	0.0279586	0.0253763		2
	WM278	SKIN	0.0189083	0.0192502	0.0468349	0.0736345	0.0514701	0.0247537	0.0256178	0.0218871		3
	WM35	SKIN	0.018481	0.0180144	0.0596052	0.0665257	0.0584978	0.0305597	0.0257089	0.0223444		2
	WM793	SKIN	0.0166267	0.0179045	0.0487083	0.0658099	0.0619237	0.0238913	0.0194698	0.0239337		3
	COLO668	SMALL CELL LUNG CANCER	0.0166054	0.0215457	0.0443851	0.051221	0.0443374	0.0280949	0.0227146	0.0289228		2
	CORL279	SMALL CELL LUNG CANCER	0.021418	0.0248225	0.0433799	0.062607	0.0580927	0.0303231	0.0246236	0.0283216		2
	CORL303	SMALL CELL LUNG CANCER	0.0184076	0.0248359	0.0370632	0.0478528	0.0541562	0.0230988	0.0239632	0.0268493		2
	CORL311	SMALL CELL LUNG CANCER	0.0185382	0.0206235	0.0628635	0.0600681	0.0508122	0.0316175	0.0291014	0.0287651		3
	CORL88	SMALL CELL LUNG CANCER	0.0186926	0.0228209	0.0450571	0.0550247	0.0564255	0.0310791	0.0274157	0.0310134		2
	CPCN	SMALL CELL LUNG CANCER	0.0193729	0.0211992	0.0495749	0.043799	0.0554034	0.0306645	0.0337515	0.0263853		2
	DMS114	SMALL CELL LUNG CANCER	0.0205292	0.0219888	0.0386818	0.0472394	0.0374398	0.021991	0.0193265	0.0256161		2
	DMS273	SMALL CELL LUNG CANCER	0.0241801	0.026463	0.0487255	0.0595167	0.0552775	0.0328877	0.0302051	0.0379109		2
	DMS53	SMALL CELL LUNG CANCER	0.0163377	0.018454	0.0320622	0.0609142	0.0409112	0.0259834	0.0199492	0.0259628		2
	DMS79	SMALL CELL LUNG CANCER	0.0246965	0.0265227	0.0586823	0.0560191	0.0669086	0.0364971	0.0274527	0.0349346		2
	HCC33	SMALL CELL LUNG CANCER	0.0192856	0.0222781	0.0513303	0.0442502	0.0612058	0.0362164	0.0317867	0.0307276		2
	ISTSL1	SMALL CELL LUNG CANCER	0.0188648	0.0213048	0.0447819	0.0613936	0.0570861	0.0275017	0.0307436	0.027847		2
	ISTSL2	SMALL CELL LUNG CANCER	0.0204926	0.0222641	0.0502743	0.0610227	0.0507746	0.0294562	0.0303299	0.0301233		2
	LB647SCLC	SMALL CELL LUNG CANCER	0.0203127	0.0229478	0.036819	0.0351036	0.0483184	0.0284707	0.0262253	0.0289436		2
	LU134A	SMALL CELL LUNG CANCER	0.0172462	0.0189804	0.0537491	0.0723857	0.065777	0.0305326	0.0305227	0.0263211		3
	LU135	SMALL CELL LUNG CANCER	0.0177839	0.0226593	0.0454051	0.0613839	0.0524707	0.0305397	0.0251711	0.0237037		2
	LU139	SMALL CELL LUNG CANCER	0.0203098	0.0212507	0.0572861	0.0474069	0.0474225	0.0285203	0.0270786	0.027192		2
	LU165	SMALL CELL LUNG CANCER	0.0184575	0.0208669	0.0489469	0.0580796	0.0553483	0.0248191	0.0287353	0.0282642		2
	MS1	SMALL CELL LUNG CANCER	0.0184693	0.0212514	0.0481085	0.0520977	0.0471984	0.029733	0.0238961	0.028298		2
	NCIH1048	SMALL CELL LUNG CANCER	0.0236251	0.0286856	0.0389771	0.0542824	0.0543803	0.0328095	0.0255044	0.0341404		2
	NCIH1092	SMALL CELL LUNG CANCER	0.016987	0.0236062	0.0326401	0.0417911	0.0476069	0.0219615	0.0207617	0.0215093		2
	NCIH1105	SMALL CELL LUNG CANCER	0.0178349	0.0186474	0.0268883	0.058324	0.0575786	0.0293899	0.0334332	0.025079		2
	NCIH128	SMALL CELL LUNG CANCER	0.0177665	0.0235703	0.0372719	0.0528527	0.0604435	0.026031	0.0272298	0.0272221		2
	NCIH1341	SMALL CELL LUNG CANCER	0.0163373	0.0224515	0.0435259	0.0600521	0.0502147	0.0294957	0.0231567	0.0264645		2
	NCIH1417	SMALL CELL LUNG CANCER	0.0189151	0.0274331	0.043455	0.0654083	0.0441528	0.0286626	0.0278254	0.0276101		2
	NCIH1436	SMALL CELL LUNG CANCER	0.0219409	0.0223856	0.0415874	0.0595727	0.0393141	0.0303161	0.02721	0.0344457		2
	NCIH146	SMALL CELL LUNG CANCER	0.0166859	0.0187886	0.0482326	0.0446551	0.0605433	0.0364414	0.0312375	0.0232893		3
	NCIH1688	SMALL CELL LUNG CANCER	0.0184866	0.0200988	0.0398776	0.0471808	0.0508797	0.0239091	0.0159983	0.0275126		2
	NCIH1694	SMALL CELL LUNG CANCER	0.0182662	0.0230607	0.0289703	0.0627512	0.0464562	0.0302352	0.017847	0.0228784		2
	NCIH1836	SMALL CELL LUNG CANCER	0.0209772	0.0293852	0.0342191	0.0625219	0.0598744	0.0284392	0.0272445	0.0339429		2
	NCIH187	SMALL CELL LUNG CANCER	0.0214242	0.0259633	0.0478403	0.0541493	0.0474403	0.0313729	0.0270666	0.0281658		2
	NCIH1876	SMALL CELL LUNG CANCER	0.0216529	0.0275964	0.063955	0.064128	0.04949	0.0348101	0.028956	0.0311748		2
	NCIH196	SMALL CELL LUNG CANCER	0.0187418	0.0233323	0.0483152	0.0522868	0.0530542	0.0258972	0.0254347	0.0266335		2
	NCIH1963	SMALL CELL LUNG CANCER	0.0223565	0.0249326	0.0284783	0.04935	0.0572405	0.0309734	0.0220939	0.0286056		2
	NCIH2029	SMALL CELL LUNG CANCER	0.0196257	0.0232882	0.0377823	0.0553804	0.0537295	0.0261651	0.0202858	0.0238615		2
	NCIH2081	SMALL CELL LUNG CANCER	0.0193838	0.0211415	0.0340249	0.0373346	0.0447603	0.0217821	0.0194989	0.0217941		2
	NCIH209	SMALL CELL LUNG CANCER	0.0199264	0.0258715	0.0395512	0.0528538	0.0432222	0.0257909	0.0226415	0.0268821		2
	NCIH211	SMALL CELL LUNG CANCER	0.0222726	0.0279428	0.0505341	0.0509085	0.0422132	0.0265364	0.0266855	0.0336078		2
	NCIH2141	SMALL CELL LUNG CANCER	0.0122224	0.0215804	0.032707	0.047484	0.0240447	0.0150067	0.0165894	0.0199313		2
	NCIH2171	SMALL CELL LUNG CANCER	0.0181338	0.0203621	0.0372156	0.0549725	0.0442622	0.0208656	0.0192319	0.0234331		2
	NCIH2196	SMALL CELL LUNG CANCER	0.0178492	0.0187177	0.0391897	0.0471485	0.0503999	0.0248239	0.0201511	0.0217063		2
	NCIH2227	SMALL CELL LUNG CANCER	0.0238264	0.0235494	0.0521888	0.0604213	0.0611981	0.0349852	0.030814	0.0329509		2
	NCIH250	SMALL CELL LUNG CANCER	0.0193884	0.0247299	0.0534086	0.0565769	0.0491901	0.0306796	0.0317622	0.0301621		2
	NCIH345	SMALL CELL LUNG CANCER	0.0235791	0.0218766	0.0650583	0.0743088	0.0711579	0.0400898	0.0345517	0.0356856		2
	NCIH378	SMALL CELL LUNG CANCER	0.0185568	0.0249622	0.0347487	0.0513059	0.0502761	0.0238964	0.0296559	0.0242855		2
	NCIH446	SMALL CELL LUNG CANCER	0.0167719	0.0192852	0.0458165	0.0466025	0.0471833	0.0248891	0.0239828	0.0248182		2
	NCIH510A	SMALL CELL LUNG CANCER	0.0161973	0.0246682	0.0299477	0.0319807	0.0390099	0.0218314	0.0203734	0.0189152		2
	NCIH524	SMALL CELL LUNG CANCER	0.0208115	0.0258759	0.067169	0.0645091	0.0570853	0.0272711	0.0250573	0.0334221		2
	NCIH526	SMALL CELL LUNG CANCER	0.0182919	0.0200979	0.0548438	0.0267836	0.0557011	0.0302566	0.0422347	0.0243553		2
	NCIH64	SMALL CELL LUNG CANCER	0.0209137	0.0232199	0.0395214	0.0471745	0.0492985	0.0308519	0.0291181	0.0270735		2
	NCIH69	SMALL CELL LUNG CANCER	0.017748	0.0192372	0.0443715	0.0487739	0.0566498	0.0310345	0.0286287	0.0253774		2
	NCIH740	SMALL CELL LUNG CANCER	0.0201673	0.0211429	0.0449164	0.0659277	0.0562299	0.0348009	0.0285029	0.0289893		2
	NCIH748	SMALL CELL LUNG CANCER	0.0178269	0.0231396	0.0342335	0.0563218	0.0517683	0.0295154	0.024676	0.0240835		2
	NCIH82	SMALL CELL LUNG CANCER	0.0186604	0.0226371	0.0418304	0.044129	0.0482454	0.0246015	0.0249558	0.0253358		2
	NCIH841	SMALL CELL LUNG CANCER	0.0228348	0.0277194	0.0490637	0.0559084	0.0492288	0.0277045	0.0281087	0.0380389		2
	NCIH847	SMALL CELL LUNG CANCER	0.0215859	0.024155	0.0669025	0.0555539	0.0595946	0.031389	0.0365326	0.0273529		3
	RERFLCFM	SMALL CELL LUNG CANCER	0.0156076	0.0220553	0.0281649	0.0602389	0.0319001	0.0258889	0.0197914	0.0243006		2
	SBC1	SMALL CELL LUNG CANCER	0.0170417	0.0196701	0.0476922	0.0629693	0.048914	0.0299808	0.0210292	0.0240903		2
	SBC3	SMALL CELL LUNG CANCER	0.023978	0.0285834	0.0336709	0.0470187	0.0496614	0.0247193	0.0220515	0.0272122		2
	SBC5	SMALL CELL LUNG CANCER	0.0185514	0.0227964	0.0428009	0.0545561	0.0576818	0.0230878	0.025086	0.0262219		2
	HUTU80	SMALL INTESTINE	0.0250904	0.0258776	0.0436634	0.0570979	0.0495148	0.0309831	0.0260843	0.0387567		2
	A204	SOFT TISSUE	0.0263313	0.0261607	0.0411329	0.0588117	0.0441007	0.0332435	0.0259587	0.0389669		2
	CHSA8926	SOFT TISSUE	0.0238981	0.0267322	0.044247	0.0668104	0.046107	0.0283445	0.0253219	0.0325151		2
	G401	SOFT TISSUE	0.0179577	0.0247102	0.0438479	0.0404537	0.0423327	0.0236833	0.0199579	0.0287372		2
	G402	SOFT TISSUE	0.0206043	0.0283574	0.0363718	0.0473864	0.0556818	0.0276062	0.0222402	0.0333817		2
	GCT	SOFT TISSUE	0.0251569	0.0257007	0.0519188	0.0669492	0.0513752	0.0324005	0.0328452	0.0326243		2
	HS633T	SOFT TISSUE	0.0300378	0.0594219	0.0505182	0.0402414	0.0500311	0.0568494	0.050184	0.0949696		2
	HT1080	SOFT TISSUE	0.0240601	0.0254816	0.0518034	0.0607528	0.0483008	0.033738	0.0292617	0.0339213		2
	KYM1	SOFT TISSUE	0.0240913	0.026812	0.0414772	0.0384671	0.051281	0.0335478	0.023651	0.0425898		2
	MESSA	SOFT TISSUE	0.0257337	0.0278681	0.0553834	0.0624445	0.0559135	0.0356985	0.0297435	0.0355941		2
	MFHINO	SOFT TISSUE	0.0245489	0.0274957	0.0542197	0.05214	0.0700514	0.0328435	0.0312486	0.0340443		2
	RD	SOFT TISSUE	0.0198405	0.0283267	0.0460024	0.0581868	0.0448549	0.0256965	0.027086	0.0314772		2
	RH1	SOFT TISSUE	0.0206751	0.0255796	0.0413869	0.0459512	0.0441143	0.0247813	0.0212007	0.0278701		2
	RH18	SOFT TISSUE	0.0204492	0.0189391	0.0460742	0.0655047	0.0612617	0.0344158	0.0245834	0.0349381		3
	RH41	SOFT TISSUE	0.0217315	0.0227456	0.0441773	0.0543244	0.0527632	0.0262418	0.0275952	0.02988		3
	RKN	SOFT TISSUE	0.0190699	0.0217649	0.066067	0.056605	0.0590478	0.0273853	0.0279369	0.0254048		3
	SJRH30	SOFT TISSUE	0.0230893	0.0205846	0.0396397	0.0640729	0.0448685	0.0256147	0.024074	0.0278105		3
	SKLMS1	SOFT TISSUE	0.0263401	0.024955	0.0548639	0.0676285	0.0549722	0.0301975	0.0306798	0.0351872		2
	SKN	SOFT TISSUE	0.0178879	0.0180635	0.0385814	0.0510787	0.0664679	0.03437	0.0217197	0.0192496		3
	SKUT1	SOFT TISSUE	0.0183191	0.0215831	0.032522	0.0486426	0.0454988	0.025856	0.0260401	0.0245042		2
	SW684	SOFT TISSUE	0.0231737	0.0251928	0.0523143	0.0579556	0.047515	0.031071	0.0344471	0.0320671		2
	SW872	SOFT TISSUE	0.0220108	0.0231567	0.0424117	0.06558	0.0565963	0.0314144	0.0309675	0.0284807		2
	SW982	SOFT TISSUE	0.0243944	0.0250911	0.0780073	0.0695242	0.0557146	0.0374712	0.0319949	0.0316585		2
	TE441T	SOFT TISSUE	0.0254763	0.0293955	0.0316221	0.0450821	0.0478767	0.0265966	0.0231885	0.0313811		2
	2313287	STOMACH	0.0165519	0.0237737	0.0422546	0.0489396	0.0422333	0.0210162	0.0231108	0.0225102		2
	AGS	STOMACH	0.0183278	0.0241463	0.052386	0.0712685	0.0506555	0.0271463	0.0304888	0.0231572		2
	ECC10	STOMACH	0.018479	0.0188453	0.0511481	0.0368399	0.0475267	0.0222538	0.0234257	0.0282431		2
	ECC12	STOMACH	0.0204324	0.0244022	0.0340339	0.0504831	0.0482253	0.0341373	0.0288679	0.0291619		2
	FU97	STOMACH	0.0195026	0.0234623	0.0557847	0.0646507	0.0404196	0.0287909	0.0286785	0.0272142		3
	GCIY	STOMACH	0.0205178	0.0213965	0.0450081	0.0510695	0.0537413	0.0258157	0.0215059	0.0298707		2
	HGC27	STOMACH	0.0199749	0.0262964	0.0507621	0.056987	0.0587263	0.035509	0.0250736	0.0303632		2
	HS746T	STOMACH	0.0234853	0.0283422	0.0504834	0.081385	0.0542814	0.0362567	0.0275838	0.0314508		2
	HSC39	STOMACH	0.0200247	0.0293527	0.0394045	0.0613134	0.0474351	0.0329941	0.0253265	0.026235		2
	IM95	STOMACH	0.0212242	0.0264093	0.0449523	0.0379146	0.0379104	0.0300146	0.0299138	0.027314		2
	KATOIII	STOMACH	0.0224538	0.0206474	0.0556825	0.0625319	0.0565373	0.0321714	0.0310841	0.0268247		3
	MKN1	STOMACH	0.020192	0.0208995	0.0567952	0.0504338	0.05167	0.0275077	0.0268486	0.0253361		3
	MKN28	STOMACH	0.022382	0.0298241	0.0634171	0.0563177	0.0457631	0.0307861	0.0224115	0.0365622		2
	MKN45	STOMACH	0.0217473	0.0258481	0.0546493	0.0563513	0.0544965	0.0404958	0.0242674	0.0310715		3
	MKN7	STOMACH	0.0162221	0.0161726	0.0706212	0.053573	0.0787741	0.0355661	0.0365388	0.0203813		5
	NCIN87	STOMACH	0.0200555	0.0228798	0.0349014	0.0497985	0.0511816	0.0231382	0.0217178	0.023016		2
	NCISNU1	STOMACH	0.0206688	0.0256825	0.0537385	0.0476236	0.0463031	0.0222346	0.0249981	0.0312968		NA
	NCISNU16	STOMACH	0.0217314	0.0254413	0.0522682	0.0568428	0.0466341	0.0320011	0.0370309	0.0255447		NA
	NCISNU5	STOMACH	0.0204862	0.0274533	0.0376098	0.0479999	0.0438322	0.0284396	0.0217736	0.0281205		NA
	NUGC3	STOMACH	0.0189611	0.0188416	0.0549495	0.0480033	0.0473239	0.026725	0.0305145	0.0240584		3
	NUGC4	STOMACH	0.0255305	0.0302178	0.044082	0.0458281	0.0474634	0.0361303	0.0344624	0.116634		2
	OCUM1	STOMACH	0.0229428	0.0252782	0.0570577	0.0538166	0.04529	0.0285364	0.0301771	0.0302899		2
	RERFGC1B	STOMACH	0.0174318	0.0173419	0.0482546	0.0560138	0.0671371	0.0291835	0.0232999	0.0253202		3
	RF48	STOMACH	0.0183996	0.0213421	0.0379224	0.0413163	0.0435409	0.0230427	0.0254358	0.0260109		2
	SCH	STOMACH	0.0187653	0.0216478	0.0514254	0.0526974	0.0431539	0.0307182	0.02029	0.0263321		2
	SKGT2	STOMACH	0.0216765	0.0220973	0.0468701	0.064116	0.0591911	0.0294296	0.0257112	0.0269956		3
	TGBC11TKB	STOMACH	0.0218903	0.0234692	0.0393875	0.0363675	0.0370328	0.0293248	0.025848	0.0297435		2
	NCCIT	TESTIS	0.0213924	0.0231663	0.0486804	0.0506659	0.0406513	0.0283714	0.0239421	0.0253804		2
	NEC8	TESTIS	0.0210607	0.0235627	0.049991	0.0660332	0.0599251	0.075513	0.096671	0.0352426		2
	NTERASCLD1	TESTIS	0.0233463	0.0243978	0.0328677	0.0570198	0.0452063	0.0393539	0.0243819	0.0358576		NA
	8305C	THYROID	0.0204639	0.0209927	0.0653471	0.0675781	0.0641781	0.0326433	0.0305753	0.0281122		3
	8505C	THYROID	0.0219084	0.0231796	0.0579969	0.0605569	0.048922	0.0370056	0.0325565	0.0317463		2
	ASH3	THYROID	0.0198478	0.019941	0.045416	0.0506466	0.0607374	0.0303267	0.0300757	0.0299455		3
	BCPAP	THYROID	0.019774	0.0199387	0.0656058	0.0665447	0.0611833	0.0412527	0.0396127	0.0301724		3
	BHT101	THYROID	0.0231621	0.0269805	0.0536372	0.0612634	0.0589196	0.0356837	0.0295493	0.0288844		2
	CAL62	THYROID	0.0238933	0.0242358	0.050559	0.0715022	0.0614133	0.03591	0.0310022	0.0300722		3
	CGTHW1	THYROID	0.0247088	0.0238962	0.0557889	0.0523913	0.0482246	0.0350266	0.0254094	0.0306722		2
	FTC133	THYROID	0.0219705	0.023122	0.0532462	0.0548364	0.0485876	0.0286894	0.0290077	0.0343249		2
	HTCC3	THYROID	0.0227119	0.0228689	0.0464127	0.0511113	0.058199	0.0368167	0.0317586	0.0324003		3
	IHH4	THYROID	0.023758	0.0324362	0.0556983	0.0610549	0.0654227	0.0316605	0.0272928	0.0377233		2
	K5	THYROID	0.0234751	0.0239535	0.0619896	0.0536853	0.0483031	0.0387399	0.0281654	0.0325589		2
	ML1	THYROID	0.0265814	0.0259896	0.0629242	0.0492467	0.0571347	0.0360976	0.0312736	0.0355285		2
	RO82W1	THYROID	0.0211101	0.0197111	0.0641618	0.0554643	0.0605397	0.0364599	0.037242	0.0284755		3
	TT	THYROID	0.0192141	0.0198663	0.0483577	0.0563645	0.0669429	0.0351897	0.0299648	0.0273033		2
	TT2609C02	THYROID	0.0236392	0.0280172	0.0366776	0.0590679	0.0629995	0.0388875	0.0282191	0.0368004		2
	BB30HNC	UPPER AERODIGESTIVE TRACT	0.0145741	0.0198126	0.0387499	0.0722334	0.0534303	0.028571	0.0259858	0.024486		2
	BB49HNC	UPPER AERODIGESTIVE TRACT	0.0232184	0.0211017	0.0523903	0.0582342	0.0555818	0.0299515	0.0326973	0.030677		2
	BHY	UPPER AERODIGESTIVE TRACT	0.0172224	0.0178355	0.0648091	0.0749401	0.0695814	0.0419265	0.0344361	0.0294825		3
	BICR10	UPPER AERODIGESTIVE TRACT	0.0187592	0.0215729	0.0379346	0.0615796	0.04201	0.0264468	0.0317126	0.025702		2
	BICR22	UPPER AERODIGESTIVE TRACT	0.0210788	0.024296	0.0630137	0.0697576	0.0554022	0.0313384	0.0403934	0.336923		2
	BICR31	UPPER AERODIGESTIVE TRACT	0.0216359	0.0263632	0.05362	0.0752676	0.0498985	0.0428379	0.030863	0.0306056		2
	BICR78	UPPER AERODIGESTIVE TRACT	0.0241054	0.0290766	0.0506263	0.053565	0.0451019	0.0263745	0.0248527	0.0331282		2
	CA922	UPPER AERODIGESTIVE TRACT	0.0237248	0.0286564	0.0471705	0.0564039	0.0467809	0.0322888	0.0269878	0.0304664		3
	CAL27	UPPER AERODIGESTIVE TRACT	0.0209376	0.0221208	0.0625668	0.0591038	0.0550394	0.0330065	0.0272902	0.0301255		2
	CAL33	UPPER AERODIGESTIVE TRACT	0.024853	0.0249684	0.0623636	0.0751202	0.0534319	0.0297082	0.0251859	0.0348573		2
	DETROIT562	UPPER AERODIGESTIVE TRACT	0.0200684	0.0207587	0.0583555	0.0599283	0.0599481	0.034586	0.0326695	0.0329544		2
	DOK	UPPER AERODIGESTIVE TRACT	0.0195151	0.0203431	0.0547208	0.0682883	0.0583923	0.031336	0.0330136	0.0465606		3
	FADU	UPPER AERODIGESTIVE TRACT	0.0192534	0.021572	0.0695617	0.0742082	0.0557386	0.0353663	0.0283506	0.0316571		2
	HN	UPPER AERODIGESTIVE TRACT	0.0203411	0.0213629	0.0585932	0.0663269	0.059757	0.0302144	0.0261356	0.0268755		3
	HO1U1	UPPER AERODIGESTIVE TRACT	0.0207894	0.0207546	0.0552834	0.0721345	0.0593907	0.0358497	0.0323514	0.030294		3
	HSC2	UPPER AERODIGESTIVE TRACT	0.0250632	0.0247119	0.0634057	0.0598011	0.0867027	0.0697109	0.0403859	0.0299876		3
	HSC3	UPPER AERODIGESTIVE TRACT	0.0222621	0.0216156	0.0555067	0.0670492	0.0635178	0.0334208	0.031897	0.0339813		2
	HSC4	UPPER AERODIGESTIVE TRACT	0.0166234	0.0198717	0.0554524	0.0593161	0.0534412	0.0334062	0.029964	0.0218125		3
	JHU011	UPPER AERODIGESTIVE TRACT	0.0204311	0.0271076	0.0545985	0.0707282	0.0447058	0.0321326	0.0252718	0.0297752		2
	JHU022	UPPER AERODIGESTIVE TRACT	0.0184256	0.0188821	0.0634631	0.079566	0.0661587	0.0368518	0.0338319	0.0387182		3
	KON	UPPER AERODIGESTIVE TRACT	0.0180684	0.0197053	0.0649256	0.0461182	0.0637439	0.0359638	0.0238909	0.0256836		3
	KOSC2	UPPER AERODIGESTIVE TRACT	0.0190862	0.0226972	0.0504704	0.069614	0.0421476	0.0324127	0.0352244	0.0247301		2
	LB771HNC	UPPER AERODIGESTIVE TRACT	0.0169009	0.0213544	0.0422974	0.0595897	0.0387168	0.0205725	0.0214858	0.0219559		2
	OSC19	UPPER AERODIGESTIVE TRACT	0.0223736	0.022877	0.0636328	0.0663438	0.0626178	0.0322425	0.0284501	0.0335557		3
	OSC20	UPPER AERODIGESTIVE TRACT	0.0229694	0.0266738	0.0665975	0.0507349	0.0687179	0.0320255	0.0278984	0.0442076		2
	PCI15A	UPPER AERODIGESTIVE TRACT	0.02285	0.0267484	0.0491891	0.0568042	0.0514568	0.030249	0.0291139	0.0422252		2
	PCI30	UPPER AERODIGESTIVE TRACT	0.0193153	0.0318175	0.0390911	0.0500422	0.0375539	0.0253504	0.021746	0.0381896		2
	PCI38	UPPER AERODIGESTIVE TRACT	0.0239568	0.0314757	0.0538403	0.0562514	0.0449458	0.0329355	0.0317155	0.0439903		2
	PCI4B	UPPER AERODIGESTIVE TRACT	0.0223215	0.0214829	0.050879	0.0608051	0.0473405	0.0280752	0.0279057	0.0305745		3
	PCI6A	UPPER AERODIGESTIVE TRACT	0.0203614	0.0243205	0.0621491	0.0606499	0.0516519	0.0291592	0.0260779	0.0275847		3
	PECAPJ15	UPPER AERODIGESTIVE TRACT	0.0227951	0.0278459	0.0545849	0.0515586	0.0528756	0.0300391	0.0295189	0.0341193		2
	RPMI2650	UPPER AERODIGESTIVE TRACT	0.0235683	0.0259098	0.0571687	0.0625936	0.0481849	0.0338004	0.0296796	0.0431708		2
	SAS	UPPER AERODIGESTIVE TRACT	0.0231253	0.0241677	0.058046	0.0551428	0.0511222	0.0414686	0.027466	0.0399333		2
	SAT	UPPER AERODIGESTIVE TRACT	0.0147644	0.0172118	0.0446472	0.0429127	0.062283	0.0265409	0.0310036	0.0205122		3
	SCC15	UPPER AERODIGESTIVE TRACT	0.0216531	0.0211733	0.0587489	0.0623923	0.04879	0.0307093	0.0361385	0.0327913		3
	SCC25	UPPER AERODIGESTIVE TRACT	0.0218009	0.0252505	0.0592453	0.0635283	0.0389637	0.0309386	0.0263245	0.0332771		2
	SCC4	UPPER AERODIGESTIVE TRACT	0.0211237	0.0288836	0.0523912	0.0586488	0.0425344	0.028008	0.025685	0.0311945		3
	SCC9	UPPER AERODIGESTIVE TRACT	0.0198339	0.0232345	0.0449089	0.0562886	0.0526832	0.025909	0.0249322	0.030183		2
	SKN3	UPPER AERODIGESTIVE TRACT	0.0177752	0.021896	0.0733684	0.0740782	0.0684626	0.0317668	0.02867	0.0379497		2
	5637	URINARY TRACT	0.0229651	0.023224	0.0552789	0.0572577	0.0532393	0.031906	0.0250783	0.0320983		2
	639V	URINARY TRACT	0.025529	0.0257258	0.0628861	0.0572033	0.0489117	0.032885	0.0273213	0.0301017		3
	647V	URINARY TRACT	0.0236561	0.0259069	0.0496233	0.0638925	0.0632506	0.0405426	0.0271682	0.0306416		3
	BFTC905	URINARY TRACT	0.0259043	0.0501843	0.0538084	0.0512422	0.0529062	0.0373567	0.0332811	0.0363683		2
	CAL29	URINARY TRACT	0.0208	0.020663	0.0593275	0.0750566	0.0742012	0.0411346	0.0347203	0.02916		3
	DSH1	URINARY TRACT	0.0232417	0.027368	0.0519785	0.058338	0.0560833	0.0339224	0.0309776	0.0415864		2
	HT1197	URINARY TRACT	0.0221745	0.025715	0.058857	0.0514706	0.054314	0.0267043	0.0283945	0.0327942		2
	HT1376	URINARY TRACT	0.0230793	0.0300069	0.0499015	0.0507766	0.0436704	0.0296624	0.0292672	0.0347166		2
	J82	URINARY TRACT	0.0226108	0.0252344	0.0596626	0.0634526	0.0549247	0.0365266	0.031782	0.0329839		3
	KU1919	URINARY TRACT	0.0198328	0.0222127	0.0515645	0.0539084	0.0654693	0.030481	0.0310185	0.0237484		3
	LB831BLC	URINARY TRACT	0.0227679	0.0268208	0.0683711	0.0625951	0.0660685	0.0340537	0.0244968	0.0262708		3
	RT112	URINARY TRACT	0.0225183	0.0217743	0.0487162	0.0567994	0.0563823	0.0359354	0.0297719	0.0311486		2
	RT4	URINARY TRACT	0.0238522	0.0300034	0.056721	0.0588892	0.0589417	0.0379636	0.026719	0.0358043		2
	SW1710	URINARY TRACT	0.0262457	0.0246734	0.0404263	0.063271	0.0535293	0.0354773	0.0257899	0.034152		2
	SW780	URINARY TRACT	0.0210049	0.0267085	0.0571357	0.0504507	0.055782	0.0341545	0.0255494	0.031193		3
	T24	URINARY TRACT	0.0204235	0.0267834	0.059526	0.058478	0.0701384	0.0373158	0.0308752	0.0260647		3
	TCCSUP	URINARY TRACT	0.0252894	0.027529	0.0574096	0.0432827	0.0525984	0.0336504	0.0315377	0.0323317		2
	UMUC3	URINARY TRACT	0.0282203	0.0271597	0.0464957	0.0612173	0.0574008	0.0308063	0.0276586	0.0381796		2
	VMCUB1	URINARY TRACT	0.0229483	0.0226426	0.0482207	0.062493	0.0517827	0.0296801	0.0238743	0.0267602		2
	CAL39	VULVA	0.0168293	0.0212634	0.054396	0.0637034	0.0552359	0.036336	0.0250153	0.0333584		2
	SW954	VULVA	0.0227456	0.0252005	0.0473209	0.061356	0.0561254	0.0425262	0.0371374	0.0357909		2
	SW962	VULVA	0.0225861	0.0288771	0.0317539	0.0339593	0.0475336	0.0317076	0.0234804	0.0386251		2

## Sheet: Table 1 (A)
Table S1. mRNAs with differences between shRNA-scramble and shRNA TRIT1 depleted DMS-273 cells.
A. Downregulated mRNAs in TRIT1 depleted cells.
Gene Symbol	log2 Fold Change	Adjusted p-value
A1BG	-0.465575	0.040564
A2M	-2.84	0.000438859
AAMP	-0.38254	0.0103676
AAR2	-0.380721	0.0443268
AASDHPPT	-0.669887	1.6648e-06
ABCA12	-1.07999	0.00721676
ABCB7	-0.261867	0.0372284
ABCD3	-0.3801	0.00353867
ABCE1	-0.484798	0.000158141
ABCG2	-0.946789	0.0338529
ABHD10	-0.274277	0.0348039
ABHD17A	-0.586823	0.00140125
ABHD17B	-0.371893	0.0141915
ABHD17C	-0.340065	0.0433772
ABHD4	-0.451097	0.00524051
ABHD5	-0.360284	0.0279457
ABI1	-0.436772	0.00144367
ABITRAM	-0.542341	0.00115643
ABL1	-0.335896	0.037449
ABLIM1	-0.500996	0.000239208
ABR	-0.404572	0.000703308
ABRACL	-0.39642	0.0259291
ABRAXAS1	-0.296311	0.0257899
AC000093.1	-0.686251	0.00185367
AC005833.1	-3.07346	0.0294837
AC005943.1	-0.454872	0.0437256
AC026464.4	-0.367347	0.0194627
AC055839.2	-0.946797	0.0152767
AC068580.4	-0.748609	0.0347675
AC087632.2	-0.608697	7.00184e-05
AC092647.5	-0.97018	0.00676426
AC093512.2	-0.436626	0.0225037
AC129492.3	-1.08333	0.0434848
AC135050.2	-1.97454	0.0269785
ACAA2	-0.509385	4.59154e-05
ACADM	-0.521568	2.57355e-05
ACADS	-0.524932	0.0451335
ACAP3	-0.332661	0.0183805
ACAT1	-0.344809	0.0113874
ACAT2	-0.649609	2.25104e-05
ACBD3	-0.369732	0.0218085
ACLY	-0.392456	0.00159139
ACO1	-0.516315	0.00244445
ACO2	-0.328017	0.0373053
ACOT13	-0.41725	0.00263593
ACOT2	-0.503081	0.0125933
ACOT7	-0.578943	0.00130732
ACOT8	-0.43303	0.0150292
ACP1	-0.283723	0.0354546
ACP3	-1.25822	1.07788e-06
ACP6	-0.411078	0.00535332
ACSL1	-0.557512	4.86676e-05
ACSS1	-0.771804	5.72267e-05
ACTA2	-0.685813	0.000726253
ACTB	-0.381159	0.0133414
ACTG1	-0.474609	0.00219075
ACTG2	-1.75855	0.00039793
ACTN4	-0.305763	0.0166792
ACTR10	-0.467816	0.00072011
ACTR1A	-0.270511	0.0472365
ACTR2	-0.590224	4.14937e-06
ACTR6	-0.529082	0.00253284
ACTR8	-0.367803	0.0318511
ACVR1	-0.864635	2.87978e-06
ACVR1C	-0.945361	5.23386e-05
ACVRL1	-1.21119	0.0365162
ACY1	-0.483281	0.0031272
ADA	-0.397994	0.0341575
ADAM19	-0.485034	0.00840922
ADAMTS10	-0.669542	0.0374761
ADAMTS15	-0.511227	0.0404677
ADAMTSL1	-1.57219	0.0346212
ADAMTSL4	-0.480412	0.00518428
ADD3	-0.459891	0.000165842
ADGRA2	-0.65092	0.00541726
ADGRF5	-2.33347	1.56815e-05
ADH5	-0.547331	2.87871e-05
ADI1	-0.550035	0.00020782
ADK	-0.312688	0.0340703
ADM	-1.81633	1.77202e-11
ADNP	-0.395784	0.00185681
ADNP2	-0.291933	0.0340172
ADPRS	-0.616859	0.00022882
ADRM1	-0.430674	0.0154111
AEBP2	-0.309773	0.0252249
AFAP1L1	-0.479426	0.00582051
AFF1	-0.280686	0.0252151
AFF2	-0.685313	0.00012006
AFG3L2	-0.275668	0.0414939
AGBL5	-0.583496	0.00022921
AGGF1	-0.372254	0.0119875
AGL	-0.585581	9.14606e-06
AGMAT	-0.444383	0.0244714
AGO1	-0.400812	0.000909252
AGTPBP1	-0.292074	0.0189883
AGTRAP	-0.492691	0.0118937
AHCY	-0.339459	0.0146037
AHCYL1	-0.401296	0.00182161
AHDC1	-0.382697	0.014362
AHNAK	-0.793154	0.000120987
AHSA1	-0.401051	0.00689183
AIDA	-0.449526	0.000544995
AIF1L	-0.40072	0.0077973
AIFM1	-0.355013	0.011559
AIMP1	-0.273161	0.0305281
AK2	-0.398071	0.00106318
AK4	-0.556458	5.51625e-06
AK5	-0.590931	0.00013301
AKIRIN1	-0.352167	0.00894479
AKIRIN2	-0.335611	0.0229552
AKNAD1	-0.527843	0.0243108
AKR1A1	-0.458461	0.000720804
AKR1B1	-0.336023	0.0107689
AKR1B10	-1.41539	1.94153e-05
AKR7A2	-0.750467	8.78782e-06
AKT1	-0.352864	0.0140389
AKT1S1	-0.513799	0.00244692
AL121900.1	-0.496151	0.00993531
AL135905.2	-0.366919	0.0338529
ALAS1	-0.438676	0.00136439
ALCAM	-0.801817	5.43002e-07
ALDH18A1	-0.405497	0.00680223
ALDH1B1	-0.357825	0.0318354
ALDH2	-0.393454	0.0490631
ALDH3A2	-0.45752	0.000632538
ALDH4A1	-0.80607	1.28964e-05
ALDH5A1	-0.317532	0.0196151
ALDH7A1	-0.363583	0.00534193
ALDH9A1	-0.523733	6.84623e-05
ALDOA	-0.745183	1.36527e-05
ALDOC	-1.46795	0.00363604
ALKBH5	-0.715264	2.9244e-08
ALKBH7	-0.49801	0.0262479
ALKBH8	-0.376781	0.047029
ALPL	-0.912404	1.73632e-05
AMACR	-0.544368	0.012948
AMER1	-0.285786	0.0394871
AMOTL1	-0.297241	0.0381454
AMPD3	-0.389171	0.0228901
AMPH	-0.474172	0.0105831
ANGPT1	-0.368988	0.0421695
ANGPTL4	-2.55258	0.000125329
ANKEF1	-0.565965	0.00563697
ANKH	-0.292893	0.0432237
ANKMY2	-0.381921	0.024803
ANKRD13A	-0.316143	0.0194253
ANKRD13C	-0.387343	0.0180689
ANKRD22	-1.5217	0.0160752
ANKRD37	-1.2631	0.00148176
ANKRD42	-0.467791	0.032944
ANKRD50	-0.689843	3.4199e-07
ANKRD65	-0.366536	0.0324068
ANO6	-0.345673	0.0239414
ANP32A	-0.504693	0.000108855
ANP32B	-0.388919	0.010227
ANP32E	-0.283	0.0361867
ANXA1	-2.0847	6.46368e-05
ANXA2	-0.72978	2.46257e-07
ANXA4	-0.38899	0.0217484
ANXA5	-0.590254	0.000193667
ANXA6	-0.705163	6.97646e-06
ANXA7	-0.405254	0.00667842
AOX1	-0.798283	0.00118919
AP000356.5	-0.58383	0.00942614
AP000812.5	-2.16129	0.0364401
AP000944.5	-0.888835	0.0134361
AP003419.1	-1.2051	0.00312312
AP1B1	-0.347546	0.0339787
AP1S1	-0.382407	0.0223895
AP2M1	-0.389639	0.00219075
AP2S1	-0.451512	0.0102841
AP3B1	-0.427036	0.00153533
AP3S1	-0.40542	0.00166643
APEH	-0.366789	0.0282763
APEX1	-0.442568	0.00250052
API5	-0.432837	0.000225571
APIP	-0.343085	0.0286918
APLN	-0.969867	9.03512e-05
APMAP	-0.413804	0.0151551
APOBEC3C	-0.735884	0.000128989
APOE	-0.459706	0.043871
APOL4	-0.68542	0.000471231
APOOL	-0.254036	0.0472365
APPL1	-0.369966	0.00519092
APRT	-0.5203	0.00213666
AQP3	-0.724816	0.0105868
AR	-1.42909	1.16743e-17
ARAP1	-0.459777	0.00817121
ARCN1	-0.569266	0.000187552
ARF1	-0.418846	0.00750302
ARF4	-0.39804	0.0045854
ARF5	-0.435295	0.00676183
ARF6	-0.398093	0.0162475
ARFGAP3	-0.487904	0.00276948
ARFGEF3	-0.264295	0.0483078
ARFIP1	-0.461831	0.00317712
ARHGAP18	-0.835943	9.74491e-10
ARHGAP19	-0.409374	0.00158251
ARHGAP24	-0.601336	0.0231875
ARHGAP31	-0.842242	0.000114938
ARHGAP42	-0.615898	0.000145619
ARHGAP5	-0.290948	0.0371594
ARHGAP6	-0.48755	0.0257442
ARHGEF19	-0.744469	0.00183977
ARHGEF26	-0.312481	0.0276613
ARHGEF3	-0.545708	0.000202153
ARHGEF40	-0.482092	0.000409172
ARHGEF6	-0.432915	0.000298108
ARHGEF7	-0.292854	0.0286341
ARHGEF9	-0.371835	0.00840825
ARID5B	-1.67	1.33558e-14
ARL5A	-0.40995	0.00243138
ARL5B	-0.293664	0.0439016
ARL6IP4	-0.450096	0.00405582
ARMC3	-0.659907	0.0370819
ARMCX3	-0.370709	0.00607473
ARMCX5	-0.444039	0.0106593
ARMT1	-0.615091	0.000378339
ARNT	-0.564525	2.78691e-07
ARNTL2	-0.370132	0.00927908
ARPC1A	-0.526214	0.000168901
ARPC1B	-0.538128	0.00569593
ARPC2	-0.292555	0.0262548
ARPC3	-0.308586	0.0248509
ARPC5	-0.505991	0.000144257
ARPIN-AP3S2	-0.591747	0.00800901
ARRB1	-0.295403	0.0380312
ARRB2	-0.238691	0.0455571
ARRDC2	-0.404924	0.00365029
ARRDC4	-0.869965	3.58552e-08
ASB6	-0.388206	0.0316656
ASB9	-0.60519	0.000166587
ASH2L	-0.317944	0.035613
ASMTL	-0.337802	0.0138837
ASXL2	-0.262902	0.0489798
ASXL3	-1.7406	9.74491e-10
ATF1	-0.424056	0.035383
ATF7IP	-0.289289	0.0257442
ATG101	-0.50436	0.0201277
ATG4A	-0.41425	0.0309516
ATG4C	-0.328158	0.025639
ATG9A	-0.378196	0.0245912
ATL3	-0.526408	0.000440053
ATOH7	-1.0628	0.00782741
ATOH8	-0.674604	0.0167703
ATOX1	-0.363879	0.0339989
ATP13A2	-0.435379	0.00981784
ATP1A2	-1.00117	0.000161599
ATP1B2	-0.630727	0.0176459
ATP23	-0.394343	0.0473561
ATP2B4	-0.424798	0.00448711
ATP4A	-1.51367	0.00263593
ATP5F1A	-0.438398	0.000759553
ATP5F1B	-0.454729	0.00065367
ATP5F1C	-0.354413	0.00403606
ATP5F1D	-0.411399	0.0249968
ATP5F1E	-0.330879	0.0212964
ATP5IF1	-0.604826	6.91712e-05
ATP5MC3	-0.270045	0.0485577
ATP5ME	-0.493967	0.000464628
ATP5MF	-0.313994	0.0208206
ATP5PB	-0.538602	6.18807e-05
ATP5PF	-0.440227	0.00346736
ATP5PO	-0.31031	0.00972134
ATP6V0D1	-0.424175	0.0155246
ATP6V1A	-0.304772	0.0203301
ATP6V1B2	-0.349997	0.00800901
ATP6V1C1	-0.336584	0.0499165
ATP6V1D	-0.632285	8.82342e-05
ATP6V1E1	-0.338912	0.0269506
ATP6V1G2-DDX39B	-1.13494	0.000308052
ATP9A	-0.510936	0.000997525
ATPAF1	-0.543184	0.000296188
ATRN	-0.434803	0.00660256
ATXN7L3B	-0.341859	0.0325099
AURKA	-0.434421	0.00764098
AURKAIP1	-0.57148	0.00106298
AZIN1	-0.30184	0.0283887
B3GALT6	-0.452876	0.0175415
B4GALT2	-0.4456	0.00611462
B4GALT6	-0.472553	0.00222847
B4GAT1	-0.486358	0.026083
B9D1	-0.440495	0.0181577
BACH1	-0.378281	0.0124001
BAD	-0.50641	0.0331658
BAG3	-0.486194	0.00667842
BAG4	-0.37837	0.0290714
BAG6	-0.301392	0.0202186
BAIAP3	-1.20499	0.000162046
BANK1	-1.28097	1.95365e-22
BAP1	-0.304075	0.0394237
BARHL2	-0.568933	0.0134339
BARX1	-0.690372	0.00276562
BASP1	-0.36011	0.0253111
BAX	-0.366316	0.0347116
BBOF1	-0.528022	0.0353006
BBS2	-0.439201	0.0012033
BCAS1	-0.975906	0.00781317
BCAS4	-0.496061	0.00264377
BCAT1	-0.298838	0.0305462
BCCIP	-0.384597	0.00840231
BCHE	-1.33688	1.375e-14
BCKDHA	-0.637877	0.00102329
BCKDK	-0.360226	0.0283647
BCL11B	-0.387283	0.0341499
BCL2L1	-0.422252	0.0176477
BCL7C	-0.497391	0.0134351
BCLAF1	-0.506727	5.43949e-05
BDH2	-0.486651	0.00687471
BDNF	-1.18902	0.00843549
BEND4	-0.50952	0.00101926
BFSP1	-0.755059	0.00952152
BGN	-1.3019	0.00341558
BHLHE22	-0.377689	0.0204805
BHLHE40	-0.694221	2.43757e-05
BHLHE41	-1.08341	9.17852e-05
BICD2	-0.310374	0.0266417
BID	-0.533548	0.00464946
BLCAP	-0.465415	0.00115895
BLOC1S4	-0.560616	0.013209
BLOC1S5	-0.310126	0.0385868
BLVRB	-0.496524	0.0223098
BMERB1	-0.391158	0.00761787
BMF	-0.99335	9.94937e-07
BMI1	-0.534309	0.000356716
BMP4	-0.729079	0.000153046
BMP8B	-0.520485	0.000349758
BMS1	-0.377548	0.00882085
BMX	-0.740304	0.0348367
BNIP3	-0.967146	1.73227e-10
BNIP3L	-0.522153	0.000227484
BNIPL	-0.489756	0.0310139
BORCS5	-0.516264	0.0173641
BORCS6	-0.731957	0.00770966
BPGM	-0.335708	0.0392691
BPNT1	-0.564146	0.000536748
BRD3	-0.296603	0.0376437
BRD3OS	-0.617784	0.00614047
BRD7	-0.380007	0.00914714
BRINP1	-0.317312	0.0337559
BRIX1	-0.349694	0.0192635
BRK1	-0.343315	0.0213551
BRMS1L	-0.394852	0.013017
BROX	-0.413289	0.0112391
BSG	-0.656417	0.00041126
BST2	-1.27194	0.000108185
BTBD1	-0.463723	0.000446544
BTBD2	-0.467467	0.00706616
BTBD3	-0.366274	0.0148896
BTF3	-0.31071	0.0191575
BTG1	-0.813009	6.75912e-09
BTG2	-0.304418	0.0472365
BTRC	-0.46858	0.00157858
BUB3	-0.286323	0.0166956
C10orf71	-0.766956	2.86969e-05
C11orf95	-0.569594	4.62347e-05
C12orf29	-0.420136	0.0155973
C12orf57	-0.414396	0.0301594
C14orf132	-0.463215	0.00190785
C15orf39	-0.373985	0.0218302
C17orf49	-0.581246	0.000939407
C1GALT1C1	-0.379334	0.0472734
C1orf109	-0.412679	0.00550597
C1orf198	-0.401982	0.00974569
C1orf56	-0.782985	0.000171991
C1QBP	-0.345217	0.0195607
C20orf194	-0.291445	0.0353285
C20orf27	-0.49934	0.0047446
C21orf91	-0.392283	0.00319226
C2CD2	-0.260975	0.0476258
C2CD6	-1.16368	0.0494588
C2orf72	-0.705442	0.002696
C2orf74	-0.480375	0.0150047
C2orf81	-0.668231	0.00399852
C4orf3	-0.660124	7.32357e-06
C4orf47	-1.02005	0.0154847
C5orf51	-0.277283	0.0379266
C7orf31	-0.477977	0.00613637
C8orf34	-0.551685	0.0494022
C8orf88	-0.458739	0.0146062
C9orf16	-0.802078	2.83967e-05
C9orf78	-0.35593	0.0192614
CA10	-0.908864	7.37279e-06
CA7	-0.759276	0.0278463
CA9	-1.19671	0.0176477
CAAP1	-0.443071	0.0161445
CABIN1	-0.269814	0.0442028
CABLES2	-0.423853	0.0236243
CABP7	-0.736976	0.00014913
CACYBP	-0.410218	0.00823638
CADM1	-0.412494	0.028405
CALD1	-0.28374	0.0462508
CALHM2	-0.629635	0.0149779
CALM1	-0.347726	0.0123481
CALM2	-0.303636	0.00697121
CALM3	-0.573612	0.000372541
CALN1	-0.320565	0.0488097
CAMK2D	-0.472105	0.00236373
CAMTA1	-0.40995	0.0249151
CAND1	-0.35311	0.00183977
CAP1	-0.24904	0.0426878
CAPN12	-1.49206	0.0242779
CAPNS1	-0.64725	0.0010163
CAPRIN1	-0.378965	0.00388151
CAPZA1	-0.282262	0.0151718
CAPZA2	-0.335563	0.0090911
CAPZB	-0.554921	0.000309213
CARD19	-0.512956	0.0195841
CARNMT1	-0.44781	0.00497566
CASP3	-0.428919	0.0136791
CASP6	-0.822881	0.00415417
CASP7	-0.408029	0.0192614
CAT	-0.526121	0.00102741
CAV1	-1.76096	0.0406397
CAVIN1	-1.17607	2.27119e-07
CBFB	-0.389961	0.00855497
CBLN3	-1.74339	0.0260345
CBR1	-0.37758	0.0474845
CBR3	-0.616317	0.0316873
CBX8	-0.63633	0.0199108
CCDC102A	-0.65428	0.00485721
CCDC112	-0.359886	0.0257442
CCDC113	-0.355809	0.0290637
CCDC115	-0.505451	0.0100707
CCDC117	-0.438482	0.00306194
CCDC141	-1.43575	1.78712e-08
CCDC169-SOHLH2	-0.806182	0.0290703
CCDC177	-0.963242	0.00562336
CCDC25	-0.586818	2.14063e-05
CCDC28A	-0.635744	2.51176e-05
CCDC28B	-0.8538	0.000867548
CCDC3	-0.655658	0.0018135
CCDC34	-0.610563	0.000108419
CCDC6	-0.320436	0.0149943
CCDC80	-0.976126	0.000744692
CCDC85A	-0.839196	0.0154412
CCDC85B	-0.667411	0.000236163
CCDC85C	-0.459553	0.00706767
CCL28	-1.25558	3.82172e-05
CCM2L	-0.442207	0.0124086
CCN2	-1.46547	0.0013601
CCNA2	-0.341109	0.0147937
CCNB1IP1	-0.341179	0.00807332
CCNB2	-0.340432	0.0141247
CCNF	-0.329687	0.00995526
CCNG1	-0.744604	9.74491e-10
CCNG2	-0.62677	1.49687e-05
CCNI	-0.553299	4.71338e-05
CCNK	-0.36416	0.00535786
CCNY	-0.44814	0.00712502
CCT2	-0.284372	0.0179582
CCT3	-0.374393	0.00254798
CCT4	-0.512425	0.0002154
CCT5	-0.377473	0.003277
CCT6A	-0.315465	0.0108913
CCT7	-0.480855	0.000345764
CCT8	-0.547565	1.291e-05
CD24	-0.454853	0.00131242
CD2BP2	-0.336273	0.0262486
CD302	-0.464257	0.00162678
CD3EAP	-0.477533	0.00298636
CD5	-0.53243	0.0113369
CD59	-0.346448	0.037998
CD68	-1.67088	0.00372055
CD81	-0.387001	0.0362147
CD8B	-0.989106	0.0311533
CD99	-0.583668	0.00115643
CDC123	-0.389063	0.00376085
CDC20	-0.516737	0.000382231
CDC25B	-0.560654	0.0008342
CDC26	-0.491428	0.00923339
CDC40	-0.454716	0.00304227
CDC42	-0.436844	0.00138745
CDC42EP3	-0.396626	0.0436209
CDC42EP4	-0.438859	0.0318492
CDC42SE1	-0.63459	1.93967e-07
CDC5L	-0.447348	0.000978759
CDCA2	-0.376715	0.0177491
CDCA8	-0.443564	0.00213666
CDH2	-1.06979	8.03104e-12
CDH22	-0.542597	0.00346204
CDH23	-0.407099	0.0148761
CDH5	-1.50298	0.00155983
CDH7	-0.477114	0.00166834
CDIP1	-0.424554	0.0188647
CDK1	-0.264022	0.0402512
CDK11B	-0.345415	0.0154373
CDK18	-0.49277	0.000677685
CDK19	-0.315355	0.0298038
CDK2AP1	-0.311608	0.0219233
CDK4	-0.501756	0.00104022
CDK5	-0.472797	0.0232694
CDK7	-0.419108	0.00233266
CDK8	-0.350356	0.0132411
CDKN1A	-0.521879	0.00223937
CDKN1C	-1.04543	0.00437999
CDKN2A	-0.457314	0.00788814
CDKN2B	-1.13867	0.00900712
CDKN2C	-0.517744	0.000970927
CDKN3	-0.294156	0.0431937
CDO1	-1.5939	1.98578e-07
CDT1	-0.534945	0.00198619
CEBPZ	-0.39276	0.00209556
CELF2	-1.52315	1.02202e-16
CENPB	-0.442409	0.0198025
CENPF	-0.295972	0.0242413
CENPH	-0.517461	0.000924432
CENPS	-0.537109	0.0222039
CENPV	-0.445489	0.000352627
CENPW	-0.499243	0.012417
CEP104	-0.320809	0.0114411
CEP126	-1.02275	0.00135899
CEP20	-0.291512	0.0275809
CEP250	-0.257999	0.0358832
CEP89	-0.303955	0.0346138
CERS2	-0.655753	3.53263e-06
CETN2	-0.614223	0.000845058
CFAP20	-0.57812	0.000607051
CFAP206	-2.03176	0.0358666
CFAP298	-0.41862	0.00603861
CFAP36	-0.275294	0.0311225
CFAP47	-2.49467	0.000328217
CFAP97	-0.345039	0.0186279
CFL1	-0.501076	0.00129482
CFL2	-0.951247	6.25324e-15
CGGBP1	-0.294383	0.0174539
CGNL1	-0.486391	0.00951868
CGREF1	-0.378939	0.0408955
CHCHD2	-0.380548	0.00811943
CHID1	-0.393108	0.0402512
CHMP4B	-0.52959	0.000750523
CHMP5	-0.299455	0.0273245
CHMP7	-0.372909	0.0077405
CHRAC1	-0.431467	0.0257969
CHRNA3	-1.35218	0.0373766
CHRNA9	-1.06716	7.2627e-07
CHST2	-0.466511	0.0170713
CHSY3	-1.16206	0.00387738
CHTF8	-0.561442	0.000415242
CIB1	-0.446645	0.00974386
CIB2	-0.521409	0.0164413
CILK1	-0.466683	0.000427387
CINP	-0.337554	0.0328541
CIPC	-0.337307	0.00802235
CISD1	-0.389893	0.0381243
CISH	-0.470439	0.0339562
CITED2	-0.975202	8.19613e-10
CKAP2	-0.285034	0.0353211
CKAP4	-0.351865	0.043462
CKAP5	-0.309517	0.0135036
CKB	-0.607476	0.000105847
CKLF-CMTM1	-0.865581	0.041582
CLCN4	-0.707897	0.00914714
CLDN11	-0.615299	0.000261498
CLEC18C	-0.550699	0.00535786
CLIC1	-0.465136	0.00161474
CLIC2	-0.924431	5.57387e-07
CLIC4	-0.410783	0.0029242
CLK3	-0.32585	0.0178762
CLNS1A	-0.312187	0.0123019
CLOCK	-0.281891	0.0356884
CLPB	-0.352481	0.0176477
CLPX	-0.501068	0.000116165
CLSPN	-0.295187	0.0443835
CLSTN1	-0.364323	0.0254409
CLTA	-0.37307	0.0265953
CLVS2	-1.72383	4.9686e-07
CMAS	-0.425948	0.0128811
CMBL	-0.590727	0.000170966
CMC4	-0.478367	0.0380816
CMIP	-0.311313	0.0499651
CMPK1	-0.592664	5.17008e-06
CMPK2	-1.06761	0.0316364
CMTM3	-0.718113	0.000284154
CMTM6	-0.416792	0.0101882
CNBP	-0.320572	0.0224919
CNKSR3	-0.556906	0.000120282
CNN2	-0.663275	0.00882424
CNN3	-0.542275	9.47785e-05
CNNM4	-0.393912	0.035383
CNOT6	-0.304912	0.0179487
CNOT6L	-0.337212	0.01508
CNOT7	-0.292987	0.0410597
CNOT8	-0.280381	0.0336966
CNP	-0.334185	0.0430808
CNTNAP2	-1.17022	5.2219e-09
CNTRL	-0.522939	0.00154833
COA7	-0.351905	0.0323911
COG4	-0.347922	0.00609043
COG6	-0.449551	0.00299542
COL14A1	-1.35686	0.000540777
COL18A1	-0.39246	0.0102008
COL1A1	-0.626134	0.00639392
COL1A2	-2.31852	3.85579e-12
COL21A1	-1.81599	0.000181237
COL23A1	-1.09533	0.0414939
COL2A1	-0.768647	0.000249395
COL3A1	-2.66107	1.17269e-64
COL4A1	-0.351967	0.0405417
COL4A4	-0.3133	0.0117507
COL5A1	-0.679936	1.57975e-05
COL5A2	-0.598093	9.13491e-06
COL5A3	-3.30308	2.50263e-08
COL6A1	-0.465564	0.0115321
COL6A2	-0.571887	0.00691335
COL9A2	-0.327742	0.043123
COL9A3	-0.597665	0.0121081
COMMD3	-0.335572	0.0390886
COMMD9	-0.503934	0.00684175
COPA	-0.353036	0.00729353
COPB1	-0.343757	0.00696969
COPB2	-0.430931	0.000622305
COPE	-0.415914	0.00935461
COPG2	-0.395557	0.00719151
COPS2	-0.48527	0.000451494
COPS3	-0.361756	0.00684175
COPS8	-0.387064	0.0113995
COPZ1	-0.360599	0.0246848
COQ3	-0.393172	0.0179849
COQ7	-0.406814	0.0254647
COQ8A	-0.408452	0.00187491
COQ8B	-0.431682	0.00935875
CORO1C	-0.277087	0.037744
CORO7	-0.308476	0.0323865
CORO7-PAM16	-2.39802	0.00451566
COTL1	-0.633142	0.000165842
COX10	-0.585462	0.000206072
COX16	-0.439816	0.0151551
COX20	-0.584262	0.000296188
COX5A	-0.321937	0.0404816
COX5B	-0.361431	0.0227154
COX6B1	-0.415827	0.0106921
COX6C	-0.355519	0.0178351
COX7C	-0.385057	0.0157767
CPA3	-1.36465	0.0195195
CPE	-0.366416	0.0433772
CPED1	-0.832377	0.0383359
CPLANE2	-0.797383	0.010118
CPNE1	-0.284148	0.0129969
CPNE2	-0.500511	0.0016962
CPNE3	-0.324802	0.0139021
CPNE5	-0.861206	8.96486e-05
CPPED1	-0.516245	0.00149818
CPSF2	-0.334908	0.0231775
CPSF3	-0.276085	0.0294681
CPTP	-0.436211	0.0428661
CPVL	-0.501391	0.00469786
CPXM1	-1.08898	5.63104e-09
CRABP2	-0.579121	0.0170396
CREBL2	-0.428785	0.00549649
CREG1	-0.388252	0.0222039
CRIP2	-1.05744	0.00122055
CRK	-0.385792	0.00914714
CRLS1	-0.525796	6.9964e-05
CRMP1	-0.460769	0.00118591
CRNKL1	-0.63124	2.30218e-05
CRTAP	-0.449714	0.00489629
CRYL1	-0.446275	0.0408805
CRYZ	-0.542358	5.16953e-05
CS	-0.250081	0.0316656
CSDC2	-0.733556	0.0449387
CSDE1	-0.51465	5.80838e-05
CSE1L	-0.605153	3.10086e-07
CSF1	-0.689952	0.00252927
CSK	-0.392341	0.00473128
CSMD3	-1.81256	9.39558e-08
CSNK1A1	-0.296314	0.0177581
CSNK1G3	-0.364224	0.00440957
CSNK2A1	-0.36299	0.00255577
CSNK2A2	-0.330463	0.017793
CSNK2B	-0.323433	0.0271985
CSPG4	-0.802843	5.87049e-05
CSRNP1	-0.649443	0.00138745
CSRP1	-1.33671	0.000406119
CSRP2	-0.738523	4.69992e-06
CSTB	-0.499398	0.00855497
CSTF1	-0.399178	0.00874305
CSTF2	-0.345676	0.0155754
CSTF2T	-0.31434	0.0386468
CTBS	-0.435127	0.0331659
CTDNEP1	-0.315825	0.0472154
CTDSP1	-0.510439	0.00290165
CTDSP2	-0.372977	0.0030913
CTNNAL1	-0.500247	0.000358045
CTNNB1	-0.436127	0.000391806
CTNNBIP1	-0.847485	1.70431e-06
CTNNBL1	-0.508148	0.00321199
CTNND1	-0.42752	0.000782411
CTSA	-0.381584	0.0150872
CTSB	-0.437349	0.0364901
CTSC	-0.294906	0.0418291
CTSD	-0.59836	0.00531655
CTSF	-0.374983	0.0437571
CTSS	-0.699813	0.000129097
CTSV	-0.945209	1.28467e-05
CUL1	-0.385121	0.00447563
CUL2	-0.376892	0.00709284
CUL4B	-0.689917	6.79155e-10
CUL7	-0.454127	0.00225268
CUX2	-0.539775	0.0345107
CX3CL1	-0.847881	0.00518017
CXCL12	-1.01051	2.80438e-06
CYB5B	-0.285124	0.0290343
CYB5D1	-0.370779	0.0176459
CYB5D2	-0.583909	0.0215387
CYB5R3	-0.451864	0.00820988
CYBA	-1.04846	4.63446e-05
CYC1	-0.434132	0.0129753
CYFIP1	-0.291553	0.0140686
CYP4F22	-2.16435	0.00305372
CYP51A1	-0.369824	0.0128627
CYYR1	-1.30537	2.67481e-15
DAAM1	-0.526627	0.00031787
DAB2IP	-0.370917	0.00448361
DALRD3	-0.465653	0.0278333
DAP	-0.528144	0.00069963
DAPL1	-1.30222	0.0347675
DARS2	-0.362721	0.0170396
DAZAP1	-0.35105	0.00298922
DAZAP2	-0.386936	0.0166487
DBI	-0.548909	7.67769e-05
DBP	-0.470799	0.0215475
DBT	-0.363753	0.006991
DBX2	-1.74542	0.00239705
DCAF11	-0.362183	0.0114143
DCAF12	-0.443325	0.00109825
DCAF13	-0.423944	0.00405053
DCLK3	-0.828657	5.14707e-06
DCN	-1.93697	3.5957e-17
DCP1A	-0.293618	0.0320698
DCPS	-0.631633	0.000144565
DCTD	-0.411261	0.0030913
DCTN1	-0.351752	0.00393804
DCUN1D5	-0.334259	0.0197871
DCXR	-0.349713	0.0413386
DDAH1	-0.558445	0.000116165
DDB1	-0.370106	0.00168557
DDIT4L	-1.33932	7.02773e-09
DDN	-0.620104	0.00132908
DDOST	-0.358647	0.0484986
DDR1	-0.53619	0.00238099
DDT	-0.452155	0.00900712
DDX1	-0.326482	0.0083257
DDX19B	-0.314612	0.0460615
DDX24	-0.41089	0.00127236
DDX27	-0.318823	0.0178291
DDX41	-0.344632	0.00578621
DDX47	-0.303355	0.0354042
DDX49	-0.371218	0.0161267
DDX50	-0.38432	0.00353877
DDX54	-0.652193	1.27199e-06
DDX6	-0.316993	0.0141631
DEAF1	-0.567392	0.000301171
DECR1	-0.456136	0.0152949
DEDD2	-0.383352	0.024349
DEK	-0.429193	0.000696075
DENND6A	-0.289936	0.0388473
DEPDC1	-0.329091	0.0107805
DEPDC1B	-0.295436	0.0320264
DEPP1	-1.26587	3.67714e-19
DEPTOR	-0.612617	0.00158087
DERA	-0.327288	0.0371684
DERL3	-0.507557	0.0150156
DES	-2.3058	0.000201762
DESI2	-0.351086	0.00542716
DEXI	-0.385811	0.0238543
DGCR6	-0.679717	0.0039495
DGCR6L	-0.585975	0.00263593
DGUOK	-0.438118	0.0126413
DHCR24	-0.316854	0.0383725
DHRS2	-1.09694	5.03245e-05
DHRS4	-0.405451	0.0228956
DHRS7	-0.387744	0.030862
DHX32	-0.39337	0.00935933
DHX33	-0.304803	0.0172292
DHX40	-0.322215	0.0111406
DIAPH2	-0.298032	0.0240175
DIP2B	-0.301787	0.0416971
DIRAS3	-1.27922	0.00381069
DIS3	-0.443745	0.000898942
DKK3	-0.846509	5.88495e-05
DLAT	-0.377261	0.00870688
DLC1	-0.566205	0.00197818
DLD	-0.371652	0.0045399
DLG3	-0.642674	0.000312581
DLGAP5	-0.612112	4.61664e-07
DLL3	-0.45913	0.0271005
DLX1	-0.501142	0.000580628
DLX2	-0.742348	0.00300329
DLX5	-0.959173	8.44628e-07
DLX6	-0.443	0.0157581
DMAC2	-0.358732	0.0384329
DMAP1	-0.431902	0.00229802
DMRTA1	-0.423292	0.010227
DMRTA2	-0.958728	0.0101039
DNAAF2	-0.424299	0.00494339
DNAH11	-1.46198	4.81226e-06
DNAJA1	-0.572397	0.000262483
DNAJA2	-0.416958	0.00238237
DNAJB1	-0.392218	0.00896849
DNAJB2	-0.403377	0.0146138
DNAJC12	-0.580254	0.000185864
DNAJC21	-0.325276	0.0305352
DNAJC5	-0.505922	0.00103639
DNAJC8	-0.469604	0.000857919
DNAL4	-0.545617	0.0198657
DNASE1L1	-0.521106	0.015535
DNM3	-0.558943	0.0350656
DNPH1	-0.581569	0.00471297
DNTTIP1	-0.365235	0.0357936
DNTTIP2	-0.355157	0.0111741
DOCK10	-0.661217	0.039765
DOK4	-0.539452	0.00365029
DPCD	-0.777308	3.43354e-05
DPH1	-0.484153	6.16675e-05
DPM1	-0.40371	0.00851629
DPP3	-0.44377	0.0386766
DPP4	-0.836063	2.02427e-05
DPY30	-0.3058	0.041582
DPYSL2	-0.492077	0.000590717
DPYSL3	-0.440408	0.000375711
DPYSL4	-0.553943	0.00247305
DR1	-0.32339	0.0319268
DRAP1	-0.454041	0.0263819
DRC7	-1.43056	0.0334566
DRG1	-0.345767	0.023739
DSCC1	-0.332625	0.0325431
DSEL	-0.577336	0.00035672
DSTN	-0.612561	2.3463e-05
DTD1	-0.425948	0.00708884
DTNBP1	-0.372816	0.0346212
DTX4	-0.771243	6.72981e-07
DUSP1	-0.446624	0.0286382
DUSP23	-0.491684	0.0137651
DUSP26	-0.849632	0.00452244
DUSP5	-0.433073	0.035491
DUSP7	-0.317716	0.0396074
DUSP9	-1.33399	6.09883e-08
DVL1	-0.456849	0.00320757
DVL2	-0.395676	0.00903163
DYDC2	-0.980152	0.00575155
DYM	-0.25874	0.02904
DYNC1H1	-0.333347	0.0186279
DYNC1I1	-0.428857	0.00614709
DYNC1LI1	-0.372425	0.0166234
DYNC2LI1	-0.376394	0.0115321
DYNLL1	-0.342497	0.0110935
DYNLRB1	-0.572311	0.000438859
DYRK3	-0.556013	0.000545007
DZIP1	-0.277352	0.028196
E2F6	-0.358836	0.0191143
EAF1	-0.297975	0.0348013
EAPP	-0.312814	0.0391435
EBF2	-0.91816	0.00675952
EBF3	-0.528152	0.000438859
EBNA1BP2	-0.401061	0.00581391
ECE1	-0.637527	9.36143e-05
ECH1	-0.532544	0.00452244
ECHS1	-0.587362	0.000170426
ECI2	-0.56168	3.25744e-05
ECPAS	-0.258709	0.0319334
EDF1	-0.459691	0.00879059
EDIL3	-0.956479	3.03935e-06
EDNRA	-1.25087	0.000413236
EEF1A1	-0.366339	0.00982691
EEF1G	-0.427715	0.00645104
EEF2	-0.395512	0.011276
EEPD1	-0.533609	0.0228845
EFEMP1	-1.38378	9.73453e-05
EFHC2	-0.846666	1.36839e-06
EFHD1	-0.974036	1.57975e-05
EFHD2	-0.604645	4.61118e-05
EFNA1	-0.819602	7.78205e-05
EFNA3	-0.758617	0.00560943
EFNA4	-0.969626	0.00150177
EFNA5	-0.560696	0.0020245
EFNB1	-0.565405	0.00263533
EFNB3	-0.96671	8.12628e-07
EGLN1	-0.506466	0.000152194
EGLN3	-0.599218	0.000390298
EHD1	-0.452423	0.00311859
EHD2	-0.804708	0.00412375
EHD3	-0.387672	0.0411933
EID1	-0.370304	0.00472097
EIF2A	-0.294818	0.0333291
EIF2AK4	-0.308767	0.0278038
EIF2B3	-0.425742	0.00201594
EIF2S2	-0.449492	0.00150392
EIF3A	-0.40384	0.00500823
EIF3C	-0.455095	0.00346204
EIF3D	-0.301275	0.0311599
EIF3E	-0.411456	0.000308052
EIF3F	-0.407143	0.00884976
EIF3H	-0.555813	6.86795e-05
EIF3I	-0.497793	0.000860532
EIF3K	-0.310397	0.0313061
EIF3L	-0.413221	0.00975747
EIF3M	-0.376985	0.00925649
EIF4A1	-0.556224	3.78269e-06
EIF4A3	-0.326522	0.0316411
EIF4B	-0.455172	0.000434694
EIF4EBP2	-0.368251	0.00557519
EIF4EBP3	-0.574367	0.010659
EIF4G2	-0.473985	4.10024e-05
EIF4H	-0.419138	0.00159795
EIF5A	-0.44448	0.00372468
EIF6	-0.395382	0.01099
EIPR1	-0.307648	0.0470805
ELF1	-0.542929	0.00399048
ELFN2	-0.588901	0.00137359
ELK1	-0.302167	0.0413707
ELK3	-0.742998	1.43858e-05
ELMO1	-0.58492	0.00145243
ELMOD2	-0.304412	0.0409702
ELN	-0.765319	0.00703723
ELOA	-0.48366	0.000388107
ELOC	-0.43779	0.003226
ELOF1	-0.347096	0.0288728
ELP1	-0.312703	0.00735098
ELP3	-0.338959	0.0326304
ELP5	-0.381234	0.0153881
EMC10	-0.533558	0.00343487
EMC2	-0.47274	0.00162678
EMID1	-0.559892	0.00408459
EMILIN1	-1.04376	0.00481359
EML1	-0.498186	0.00188802
EMP3	-0.499308	0.0155558
ENDOD1	-0.401064	0.0351749
ENDOG	-0.500775	0.0249151
ENG	-2.33677	4.62173e-08
ENHO	-0.75505	0.0107168
ENKUR	-0.951101	0.0435404
ENO1	-1.0369	1.69747e-13
ENO2	-0.815589	1.59867e-06
ENOX2	-0.679566	0.000837189
ENPP2	-1.12797	1.4478e-05
ENSA	-0.327049	0.0266264
ENY2	-0.404446	0.00618802
EPB41	-0.249367	0.0366528
EPB41L1	-0.586123	0.000432011
EPB41L3	-0.339698	0.00410628
EPB41L4B	-0.391281	0.00434724
EPCAM	-0.927335	0.0137407
EPHA3	-0.348842	0.0124722
EPHA6	-1.02279	0.0245934
EPHA7	-2.17036	5.37881e-05
EPHA8	-0.391806	0.0194608
EPHB2	-0.41963	0.0256335
EPHB3	-0.640926	0.045755
EPN1	-0.468844	0.00927908
EPRS1	-0.370954	0.00897686
EPS8	-0.687976	0.00135899
ERAL1	-0.389436	0.00772899
ERCC5	-0.285542	0.0363972
ERCC6L	-0.453279	0.0040716
ERG28	-0.439063	0.0153119
ERI3	-0.471084	0.0003733
ERMP1	-0.486163	0.0062188
ERO1A	-0.286253	0.0252466
ERRFI1	-0.610934	0.000242444
ERVMER34-1	-0.458375	0.0407866
ESD	-0.491485	0.00106318
ESF1	-0.497083	0.000590717
ETAA1	-0.294013	0.0321032
ETFA	-0.324353	0.00833409
ETFB	-0.603648	0.00056423
ETV1	-0.644371	9.27013e-05
EVA1B	-1.4432	0.0178518
EXOC1	-0.275625	0.0409567
EXOSC4	-0.438466	0.0308844
EXOSC5	-0.451881	0.0105843
EYA1	-0.469076	0.0115321
EYA2	-0.386721	0.0298072
EZR	-0.414032	0.00788814
F2R	-0.352723	0.0419498
F8	-0.497192	0.0105575
FAAP20	-0.571962	0.00170307
FABP7	-1.35642	1.40102e-27
FADD	-0.471316	0.0279457
FAH	-0.372163	0.0229619
FAHD2A	-0.27251	0.0397748
FAIM	-0.466307	0.0208893
FAM102B	-0.619602	4.81065e-05
FAM104B	-0.483888	0.00651269
FAM114A1	-0.354501	0.0183179
FAM117A	-0.356692	0.0262054
FAM120A	-0.354279	0.00740302
FAM126A	-0.329462	0.0164902
FAM133A	-0.949763	0.0114411
FAM136A	-0.325156	0.0127383
FAM149B1	-0.426068	0.0160498
FAM156B	-0.495922	0.0194418
FAM160A1	-0.955921	0.000448476
FAM162A	-0.662363	1.79202e-05
FAM171A1	-0.466111	0.00503761
FAM171B	-0.431089	0.00744407
FAM184B	-0.53789	0.00113241
FAM204A	-0.288906	0.0426
FAM20B	-0.423124	0.00399603
FAM210A	-0.290755	0.0382615
FAM210B	-0.677384	3.47711e-08
FAM216A	-0.40761	0.00440475
FAM216B	-1.36918	5.53297e-06
FAM217B	-0.479227	0.00173278
FAM229B	-0.355134	0.0307038
FAM32A	-0.334022	0.0249409
FAM43A	-0.469907	0.0243734
FAM43B	-1.04942	3.35715e-05
FAM53B	-0.37378	0.0321048
FAM83D	-0.49767	0.00141665
FAM83G	-0.504445	0.00188206
FAM8A1	-0.31214	0.0346593
FAM98B	-0.43932	0.00461538
FANCF	-0.36715	0.0189566
FAP	-0.944805	0.000898942
FARSB	-0.28677	0.041582
FASTKD5	-0.467417	0.00409176
FAT4	-1.33036	4.26404e-10
FAXDC2	-0.402026	0.0492083
FBL	-0.504195	0.000165842
FBLN1	-0.367849	0.0466357
FBLN2	-1.18613	6.15078e-05
FBN2	-0.393138	0.0232946
FBXL19	-0.341636	0.0255062
FBXL7	-0.258804	0.0472379
FBXO21	-0.346383	0.0212189
FBXO3	-0.391686	0.0039553
FBXO32	-0.605193	0.00982745
FBXO33	-0.508853	0.00144087
FBXO5	-0.316606	0.0356045
FBXO7	-0.453457	0.0028006
FCF1	-0.483762	0.00129707
FDFT1	-0.722586	6.87454e-05
FDPS	-0.317252	0.0169067
FDX1	-0.63614	0.0011605
FDXR	-0.620067	0.00119516
FECH	-0.329721	0.0412419
FEM1C	-0.334639	0.019509
FEN1	-0.362908	0.0309348
FERMT1	-0.477715	0.00320435
FERMT2	-0.287798	0.0472154
FEZ1	-0.45672	0.0247209
FGD1	-0.341772	0.0248016
FGD3	-0.731732	0.00434245
FGFR1	-0.584353	0.000358045
FH	-0.488117	0.000180806
FHL1	-0.351757	0.00687471
FHL2	-0.452891	0.00384346
FHL3	-0.638233	0.00175006
FKBP10	-0.574189	0.000168008
FKBP1A	-0.713814	1.59867e-06
FKBP3	-0.267266	0.0293847
FKBP4	-0.313404	0.0166792
FKBP5	-0.398736	0.00667842
FKBP7	-0.415362	0.0313061
FKBP8	-0.467428	0.0105831
FLI1	-0.984743	0.0126186
FLNA	-0.56693	0.000122028
FLNB	-0.301456	0.0437844
FLOT1	-0.371783	0.00462043
FLOT2	-0.499139	0.00106595
FLRT3	-0.768771	0.0018704
FLT1	-0.30302	0.0406397
FLT4	-0.439733	0.0179041
FLYWCH2	-0.377563	0.0485577
FN1	-1.83661	2.47703e-28
FNBP1L	-0.413987	0.00111072
FNDC10	-0.755216	0.000698147
FNDC4	-1.06891	0.00111756
FOS	-1.08959	0.0187091
FOSL2	-0.321185	0.0316656
FOXA1	-0.647346	9.6832e-05
FOXF2	-0.420472	0.0273319
FOXN3	-0.309615	0.0141756
FOXO3	-0.289731	0.044843
FOXO3B	-0.294109	0.048843
FOXQ1	-0.82875	0.0252288
FP565260.3	-0.983862	0.011276
FRAT2	-0.400946	0.0213408
FRZB	-1.28704	2.63691e-06
FSCN1	-0.886118	9.23597e-09
FSTL3	-0.441421	0.0388473
FTH1	-0.45454	0.00941435
FTL	-0.6165	0.000192198
FUCA1	-0.668769	0.00711804
FURIN	-0.591933	0.00051637
FUT11	-0.807006	2.3463e-05
FXR1	-0.29909	0.0138496
FXYD1	-0.774848	0.00304227
FXYD5	-0.674407	0.00811943
FXYD6	-0.752808	6.23974e-05
FYN	-0.354283	0.0126879
FZD1	-0.53503	0.00428611
FZD4	-0.408418	0.0170713
FZD7	-0.406429	0.0264375
FZD8	-0.472925	0.0213335
FZR1	-0.306044	0.0274465
G3BP1	-0.364745	0.0160935
G3BP2	-0.327428	0.00813844
G6PD	-0.473571	0.00141665
GABARAP	-0.541178	0.00188803
GABPA	-0.480397	0.000315816
GABPB2	-0.408285	0.000801859
GABRA4	-2.68547	4.64206e-05
GADD45B	-1.37318	0.00746731
GADD45GIP1	-0.529722	0.0101908
GAL	-0.557328	0.00482436
GALK1	-0.517775	0.00896849
GALNT1	-0.816573	1.76062e-08
GALNT12	-0.427111	0.00757536
GAMT	-0.730335	0.000255691
GAPDH	-0.783335	5.2219e-09
GAR1	-0.327763	0.0307038
GAS1	-0.586127	0.00855418
GAS2	-0.611408	0.000889039
GAS2L1	-0.50499	0.0378986
GAS7	-1.39594	1.18335e-05
GATB	-0.488992	0.00144113
GATC	-0.288606	0.038993
GBE1	-0.81221	1.57232e-07
GBP2	-0.843799	0.000273544
GCA	-0.620302	4.74676e-05
GCAT	-0.817887	3.77761e-05
GCHFR	-1.11005	0.00110907
GCLM	-0.381803	0.0203484
GDE1	-0.324091	0.044692
GDF11	-0.759925	1.08165e-08
GDI2	-0.440402	0.00135448
GEMIN4	-0.312809	0.039963
GEMIN5	-0.297634	0.019526
GFI1	-0.631184	0.000441598
GFPT1	-0.349976	0.0133428
GFRA1	-0.343526	0.0448636
GGCT	-0.321892	0.0347181
GHITM	-0.340097	0.0166487
GINM1	-0.366967	0.0337476
GLA	-0.412578	0.00995526
GLCCI1	-0.305042	0.0218602
GLE1	-0.466582	0.0017804
GLIPR2	-0.471825	0.0127383
GLO1	-0.315514	0.0163689
GLRB	-0.449596	0.0155372
GLRX	-0.951167	0.00370956
GLRX2	-0.38142	0.0446418
GLRX3	-0.308443	0.0388255
GLT8D2	-0.647369	0.0345002
GLUD1	-0.44007	0.000870386
GLUL	-0.399456	0.00292358
GM2A	-0.478391	0.0143418
GMCL1	-0.396841	0.00541726
GMEB1	-0.380831	0.00574037
GMPR	-0.562361	0.0149967
GMPS	-0.323948	0.0262434
GNAI1	-0.512445	0.000112444
GNAI2	-0.587074	0.000578188
GNAI3	-0.485158	0.000499177
GNAS	-0.589907	1.62868e-05
GNB1	-0.527258	0.000207929
GNB2	-0.540105	0.00141387
GNB4	-0.252221	0.0326742
GNG12	-0.357547	0.00632249
GNG2	-1.26746	3.29606e-13
GNG4	-0.329679	0.0198395
GNG5	-0.388989	0.0109451
GNL2	-0.318791	0.00730138
GNPAT	-0.337516	0.0071003
GNPDA1	-0.438306	0.00116218
GOLGA5	-0.458136	0.000758401
GOLM1	-0.365087	0.035239
GOLPH3L	-0.58732	3.12523e-06
GOPC	-0.338943	0.00581391
GORASP2	-0.279898	0.0439318
GOT2	-0.428771	0.00289541
GPANK1	-0.5772	0.00141387
GPBP1L1	-0.302573	0.010338
GPC3	-0.955628	2.74297e-06
GPC6	-0.355643	0.028405
GPD1L	-0.415345	0.000644238
GPI	-0.477108	0.000788981
GPKOW	-0.449806	0.0231287
GPN1	-0.338714	0.0194723
GPN2	-0.442706	0.022148
GPN3	-0.480084	0.00317017
GPNMB	-0.718397	0.0233439
GPR1	-0.923132	0.0146835
GPR153	-0.612021	0.000788683
GPR160	-0.603143	0.0357188
GPR176	-0.501467	0.00636064
GPR88	-0.946524	0.0170959
GPRASP2	-0.396385	0.0218302
GPRC5B	-0.536798	0.00237997
GPX1	-0.451943	0.0175415
GPX3	-0.771826	0.0279474
GPX4	-0.535324	0.00215973
GPX7	-0.450258	0.00974589
GRB14	-0.411213	0.0306576
GREM1	-2.17865	2.61026e-06
GRHPR	-0.33121	0.0402019
GRIA4	-1.37689	0.0197932
GRIN3A	-0.992852	4.22866e-05
GRK2	-0.413851	0.00629535
GRK5	-0.305619	0.0249594
GRN	-0.431781	0.045515
GRPEL1	-0.400564	0.00800901
GRSF1	-0.5163	0.000201762
GRWD1	-0.367241	0.0232943
GSN	-0.707397	0.000505428
GSPT1	-0.328103	0.011906
GSR	-0.498111	0.000233619
GSTA4	-0.404814	0.00271019
GSTM1	-0.896629	1.25429e-07
GSTM3	-0.644552	2.60158e-05
GSTM4	-0.729413	1.45028e-05
GSTP1	-0.656042	2.0501e-05
GTDC1	-0.303747	0.0460905
GTF2A1	-0.463556	0.00159641
GTF2B	-0.562489	0.000862923
GTF2F1	-0.323634	0.0367327
GTF2F2	-0.442002	0.00468393
GTF2H3	-0.27578	0.0480708
GTF2H5	-0.386097	0.0220917
GTF3A	-0.314254	0.0231784
GTF3C4	-0.371151	0.0106849
GTF3C6	-0.431318	0.00855497
GTPBP8	-0.412362	0.00995526
GUCD1	-0.402727	0.00511565
GUCY1B1	-0.860868	0.0112449
GUF1	-0.395203	0.00335658
GUK1	-0.318895	0.0369359
GULP1	-0.347264	0.0347675
GXYLT2	-0.565831	0.000219101
GYS1	-0.492413	0.000194093
H2AZ1	-0.275966	0.0305462
H2AZ2	-0.301621	0.0157118
H3-3A	-0.430641	0.00231595
H6PD	-0.299114	0.0384183
HABP4	-0.553204	0.00279024
HADH	-0.325288	0.0138608
HADHA	-0.470847	0.00111252
HADHB	-0.361337	0.0117695
HAS3	-0.53984	0.0103282
HAT1	-0.344593	0.0179392
HAUS6	-0.345974	0.0193309
HBP1	-0.423367	0.00295803
HBQ1	-0.658931	0.0300111
HBS1L	-0.370155	0.00357292
HCFC1	-0.30744	0.0257899
HCFC1R1	-0.54188	0.00402343
HDAC1	-0.461343	0.000150328
HDAC2	-0.445242	0.000300289
HDAC5	-0.332949	0.0212189
HDAC9	-0.870441	6.62627e-11
HDGF	-0.4395	0.0033952
HDGFL2	-0.303157	0.0480935
HDHD2	-0.307839	0.0289063
HDHD5	-0.508831	0.000361007
HDLBP	-0.295662	0.0104863
HECA	-0.439152	0.00190624
HECTD3	-0.455742	0.000170426
HELZ2	-0.835901	2.12801e-05
HENMT1	-0.704216	0.00270289
HEPACAM2	-0.425992	0.00122029
HERC5	-0.680462	7.52309e-05
HEXIM1	-0.445759	0.0276165
HEY1	-0.745047	0.00189748
HEYL	-0.365484	0.018655
HIBADH	-0.439393	0.00318269
HIGD2A	-0.481575	0.0046266
HILPDA	-0.413505	0.00750302
HINT2	-0.633154	0.00430143
HINT3	-0.409134	0.00464266
HIPK1	-0.357471	0.0134759
HIRIP3	-0.475883	0.0175396
HK1	-0.739607	1.03245e-06
HK2	-0.582415	2.99601e-05
HLA-E	-0.407972	0.0308806
HLF	-0.371929	0.0472415
HLTF	-0.456767	0.000127412
HLX	-0.792161	0.0214687
HMG20B	-0.341571	0.0336985
HMGB1	-0.313593	0.0102841
HMGB3	-0.527266	0.000294582
HMGCL	-0.475506	0.00855497
HMGCLL1	-1.68803	0.000380729
HMGCR	-0.322915	0.0364463
HMGCS1	-0.645653	0.00190727
HMGN1	-0.40058	0.00265818
HMGN2	-0.468675	0.000622305
HMGN3	-0.370273	0.0137523
HMGN5	-0.866382	0.000243107
HMMR	-0.36332	0.0080397
HMOX2	-0.454838	0.00638348
HNMT	-0.421007	0.0197988
HNRNPA0	-0.339815	0.0390174
HNRNPA1	-0.580031	2.51176e-05
HNRNPA1P48	-0.761332	2.44921e-05
HNRNPA2B1	-0.349072	0.00521225
HNRNPA3	-0.357772	0.0117223
HNRNPC	-0.347192	0.0079018
HNRNPD	-0.238001	0.0489549
HNRNPDL	-0.246262	0.0271613
HNRNPF	-0.414184	0.00660603
HNRNPH2	-0.339624	0.0103808
HNRNPH3	-0.441289	0.000730331
HNRNPK	-0.467983	0.000192128
HNRNPL	-0.279764	0.0346212
HNRNPLL	-0.369227	0.00416948
HNRNPM	-0.254772	0.0483078
HNRNPR	-0.29249	0.021215
HNRNPUL2	-0.384117	0.00278425
HNRNPUL2-BSCL2	-0.570921	0.000845058
HOMER1	-0.390828	0.0252151
HOOK1	-0.51878	9.77726e-05
HOOK3	-0.431536	0.00431868
HOXA13	-0.793277	0.00239705
HOXC8	-0.633186	0.0489439
HOXD13	-0.370686	0.0183806
HP1BP3	-0.469252	7.72532e-05
HPCA	-0.775246	1.54171e-05
HPDL	-0.61966	0.00107075
HPF1	-0.351064	0.0161328
HPRT1	-0.390086	0.00344934
HR	-0.463562	0.00739512
HRH2	-1.34645	0.0442028
HS1BP3	-0.595369	0.00434328
HS2ST1	-0.320969	0.0219361
HS6ST3	-0.42507	0.0489975
HSD17B10	-0.370432	0.0225036
HSD17B11	-0.380144	0.0165234
HSD17B4	-0.291547	0.0208632
HSDL2	-0.493725	0.000351468
HSP90AA1	-0.621009	2.09246e-07
HSP90AB1	-0.570918	3.77761e-05
HSPA1A	-1.14128	2.27466e-08
HSPA1B	-1.04673	1.27709e-10
HSPA4	-0.337218	0.0114303
HSPA4L	-0.56544	0.000137921
HSPA8	-0.451598	0.000448055
HSPB1	-0.677811	0.000185238
HSPB8	-0.522077	0.0202186
HSPBP1	-0.480342	0.0172063
HSPH1	-0.411357	0.00340049
HTATSF1	-0.433176	0.00371043
HTR7	-0.769116	0.016988
HTRA1	-0.506598	0.00843549
HTRA2	-0.457989	0.00813844
HYI	-0.842931	2.15496e-06
ICMT	-0.386613	0.0203908
ID1	-1.59732	0.00769647
ID2	-0.414367	0.0299904
ID3	-1.27232	0.0108104
ID4	-0.378156	0.0157916
IDH1	-0.307927	0.0268213
IDH2	-0.614985	7.09304e-05
IDH3B	-0.45638	0.0002154
IDH3G	-0.29776	0.0374547
IDI1	-0.452843	0.00886981
IDS	-0.268863	0.0297187
IER3	-0.932717	0.00581933
IER5L	-0.684747	0.0297877
IFFO2	-0.904903	5.61855e-07
IFI16	-1.16973	1.16743e-17
IFI44	-0.62225	3.7417e-07
IFI44L	-0.773569	1.67813e-09
IFI6	-0.790525	0.00162817
IFIH1	-0.627938	0.000102496
IFITM1	-0.728372	0.0336297
IFITM3	-0.961868	4.76518e-05
IFNAR1	-0.389153	0.00305492
IFNGR2	-0.518908	0.0013592
IFT74	-0.360929	0.0426878
IFTAP	-0.397977	0.0464475
IGBP1	-0.377521	0.0211258
IGF1	-1.15985	6.62627e-11
IGFBP2	-0.401796	0.0333732
IGFBP3	-0.945621	0.00578621
IGFBP4	-0.862883	0.000126245
IGFBP5	-0.707901	0.000243107
IGFBP7	-2.75412	1.1025e-07
IGFBPL1	-0.456341	0.00145851
IGSF21	-0.781189	0.00538792
IGSF3	-0.384156	0.0315132
IK	-0.255984	0.0430982
IKZF5	-0.290216	0.0462448
IL12RB2	-0.548924	0.00476412
IL13RA1	-0.419463	0.0321162
IL17RD	-0.31543	0.0173641
IL27RA	-0.629793	0.0102841
IL33	-0.517345	0.0119233
ILF2	-0.378003	0.00438154
ILK	-0.54798	0.000209333
IMMT	-0.286437	0.0213996
IMPA2	-0.336136	0.0177038
IMPACT	-0.557761	3.32793e-05
IMPDH2	-0.399531	0.00728708
ING1	-0.442417	0.0220577
ING2	-0.553184	0.0134339
ING3	-0.343259	0.017813
INO80E	-0.319982	0.0356851
INPP5A	-0.431203	0.0220469
INPP5K	-0.329633	0.043809
INSIG1	-0.49522	0.00546203
INSIG2	-0.553716	0.0026136
INTS11	-0.513085	0.00683223
INTS13	-0.566317	7.08551e-05
INTS6	-0.323911	0.0223807
IPMK	-0.498106	0.0054283
IPO13	-0.336659	0.0374065
IPO7	-0.305369	0.0156319
IPP	-0.670898	8.96486e-05
IQCJ-SCHIP1	-0.718997	0.00129018
IQSEC1	-0.397524	0.00562274
IRAG1	-1.2152	0.0124149
IRF2BP1	-0.43412	0.0350051
IRF3	-0.334451	0.0146009
IRF6	-1.09971	8.56397e-07
IRX3	-0.527062	0.0189899
ISCA2	-0.393246	0.0406397
ISCU	-0.29152	0.045755
ISLR	-2.18193	0.00292358
ISM2	-0.799682	0.0211258
ISOC1	-0.395202	0.0150492
ISOC2	-0.349377	0.0240744
ISY1	-0.449461	0.00727835
ISYNA1	-0.435049	0.00393632
ITGA11	-2.75168	3.35642e-05
ITGB1BP1	-0.363174	0.0113048
ITM2B	-0.687856	6.28175e-05
ITM2C	-0.66218	0.000536835
ITPA	-0.529504	0.0005139
ITPK1	-0.515434	0.0166792
ITPKB	-0.554677	0.00437999
ITPKC	-0.368021	0.0447243
JADE2	-0.426176	0.00164503
JAK1	-0.451649	0.000127004
JCAD	-0.50929	0.00600745
JPT2	-0.383086	0.0109558
JUN	-0.307222	0.0325477
JUNB	-0.451954	0.0198657
JUP	-1.04042	0.000771556
KARS1	-0.541223	0.000216945
KAT14	-0.534678	0.00310804
KATNA1	-0.325246	0.0391578
KAZALD1	-0.600775	0.000439977
KAZN	-0.901861	2.19024e-09
KBTBD6	-0.30375	0.0436084
KCND3	-0.35955	0.0316489
KCNJ8	-3.56606	0.000362691
KCNK2	-0.595401	0.000415612
KCNMB4	-0.549844	0.00801876
KCNS1	-1.09779	0.0155297
KCTD10	-0.301494	0.0283341
KCTD11	-0.967804	0.00431868
KCTD20	-0.323009	0.0334483
KCTD3	-0.250965	0.0307205
KCTD5	-0.409539	0.016556
KDELR3	-0.708063	0.0067773
KDM1A	-0.650421	3.44757e-09
KDM3A	-0.365678	0.00882116
KDM5B	-0.252297	0.0388491
KEAP1	-0.471716	0.0198218
KHDRBS1	-0.652891	2.02927e-06
KHNYN	-0.284657	0.0241274
KHSRP	-0.312131	0.0194366
KIAA0586	-0.3105	0.022148
KIAA1143	-0.439426	0.00270549
KIAA1191	-0.284777	0.0387955
KIAA1522	-0.882435	8.07662e-10
KIAA2013	-0.442444	0.0170713
KIF11	-0.309612	0.0203209
KIF15	-0.401976	0.00129018
KIF1C	-0.373458	0.00251532
KIF20A	-0.760282	8.28898e-08
KIF26A	-0.552317	0.000716407
KIF2C	-0.63825	7.35699e-07
KIF3B	-0.365409	0.0132433
KIF3C	-0.544401	0.00196021
KIF4A	-0.328777	0.0169795
KIF5B	-0.367066	0.00927432
KIFAP3	-0.497614	0.00155695
KIN	-0.579884	0.00155457
KISS1R	-2.07577	0.000181661
KIT	-0.729929	0.00155436
KITLG	-0.865989	0.000156003
KIZ	-0.320868	0.0134361
KLF13	-0.443209	0.00365029
KLF16	-0.476592	0.0145062
KLF9	-0.319285	0.0381243
KLHDC10	-0.258086	0.0322562
KLHDC2	-0.475931	0.000474985
KLHDC3	-0.582069	0.000154063
KLHDC8B	-0.819756	0.000590717
KLHL12	-0.350576	0.0154111
KLHL13	-0.506213	0.000426767
KLHL2	-0.374909	0.01182
KLHL21	-0.618717	1.80039e-06
KLHL32	-0.790006	0.0189781
KLHL35	-0.655892	0.0482043
KLHL4	-1.3024	0.000371093
KLHL41	-0.852388	0.0175038
KLHL5	-0.402535	0.00711601
KLHL7	-0.344157	0.0141233
KNL1	-0.37419	0.00915298
KPNA3	-0.283657	0.0354412
KPNA6	-0.445097	0.000673562
KRAS	-0.493836	0.0002154
KREMEN1	-0.460221	0.00246204
KRR1	-0.271972	0.0431494
KYAT3	-0.352139	0.0252663
LACC1	-0.598176	0.0131541
LACTB	-0.401947	0.0478231
LAGE3	-0.650805	0.00253689
LAMA4	-0.741284	0.000120282
LAMTOR3	-0.309886	0.0408955
LAMTOR5	-0.326944	0.0220392
LANCL1	-0.396168	0.00285713
LANCL2	-0.55534	0.00016433
LANCL3	-0.70126	0.00875925
LAP3	-0.437956	0.00441168
LAPTM4B	-0.483382	0.00351726
LAPTM5	-0.974096	0.00859238
LARP7	-0.340013	0.0182778
LASP1	-0.588798	9.64798e-05
LBH	-0.830218	4.37478e-05
LDHA	-0.527481	9.52095e-05
LDHB	-0.381366	0.00641804
LDOC1	-0.621732	0.00410628
LEF1	-0.400576	0.0221256
LEO1	-0.374302	0.0156731
LEPR	-0.903587	5.05377e-09
LGALS1	-1.00901	0.00963417
LGALS3	-0.444687	0.0166487
LGI2	-1.14068	0.0266264
LGI4	-1.26401	0.00307274
LGSN	-2.32298	0.00305897
LHFPL3	-0.715884	0.0119233
LHFPL6	-0.417649	0.0316411
LHX2	-0.609897	0.0179529
LHX6	-0.731786	0.000937597
LIAS	-0.296037	0.041337
LIMA1	-0.407424	0.00493945
LIN7A	-0.569532	0.000897237
LIN7C	-0.33092	0.0303752
LIX1L	-0.401066	0.00323236
LLGL1	-0.582212	3.77761e-05
LMCD1	-1.07829	0.0230613
LMNA	-0.410734	0.0229046
LMNB1	-0.482521	0.00143458
LMNB2	-0.433838	0.00582229
LMO1	-0.569858	0.0355427
LMOD1	-0.820992	0.0129855
LOX	-1.66805	6.1014e-26
LOXL1	-0.723348	3.7493e-05
LOXL2	-0.705103	0.00276602
LOXL3	-0.490822	0.0219848
LOXL4	-0.461663	0.0487726
LRATD2	-0.54765	0.0131912
LRBA	-0.281931	0.0254342
LRFN4	-0.392662	0.0430406
LRFN5	-1.00879	2.9244e-08
LRIF1	-0.358797	0.0398168
LRP1	-0.491248	0.00645226
LRP2	-2.71062	0.0038743
LRP3	-0.449993	0.00486813
LRPPRC	-0.309818	0.0109091
LRRC1	-0.431329	0.0325099
LRRC17	-0.992695	2.27042e-07
LRRC20	-0.365116	0.0394122
LRRC40	-0.628354	7.55382e-06
LRRC41	-0.358315	0.00923339
LRRC42	-0.325013	0.0430379
LRRC47	-0.525382	0.000580628
LRRCC1	-0.733953	9.14606e-06
LRRN3	-1.05819	0.000231616
LSM10	-0.421021	0.023434
LSM11	-0.312657	0.0197702
LSM14A	-0.332986	0.0109718
LSM14B	-0.271149	0.0443743
LSM7	-0.318292	0.041582
LTA4H	-0.544282	1.27464e-05
LTBP2	-0.706111	0.00924307
LUM	-1.03494	0.00866413
LUZP1	-0.33952	0.0074247
LY6E	-0.449944	0.0234054
LY75-CD302	-5.96647	0.0185419
LYAR	-0.417146	0.00782215
LYPLA2	-0.733286	2.3463e-05
LZIC	-0.666947	1.62868e-05
LZTS2	-0.3949	0.00480906
MACROD1	-0.459482	0.0139934
MACROH2A2	-0.361423	0.0357154
MAD2L2	-0.522062	0.00281037
MAF1	-0.433215	0.00634718
MAGEC2	-1.81521	0.0114209
MAGED1	-1.05064	1.89363e-13
MAGED2	-0.644975	4.84456e-06
MAGED4B	-0.800744	3.89907e-07
MAML2	-0.36573	0.0313548
MAN1A2	-0.399928	0.00249263
MAOA	-0.567353	0.0452218
MAP1LC3B	-0.334244	0.0192361
MAP2	-0.422538	0.0133665
MAP2K1	-0.413204	0.00994487
MAP2K3	-0.789432	2.33647e-07
MAP3K1	-0.389769	0.00808825
MAP3K20	-0.403724	0.00157389
MAP3K6	-0.784182	0.000728423
MAP4K5	-0.325028	0.00421316
MAP6D1	-0.343092	0.0252958
MAPK8	-0.4431	0.00513117
MAPKAPK3	-0.452108	0.00850597
MAPRE1	-0.416218	0.00253284
MAPRE2	-0.564992	3.35715e-05
MARCKS	-0.453251	0.000937597
MARCKSL1	-0.6652	1.32374e-05
MARK4	-0.44506	0.0114028
MARVELD1	-0.511937	0.00503095
MAT2B	-0.402374	0.003705
MATK	-0.403221	0.0102841
MATR3	-0.362806	0.000918068
MAX	-0.278875	0.0480805
MAZ	-0.352673	0.0249327
MBD2	-0.330126	0.04005
MBIP	-0.32144	0.044692
MBNL2	-0.473582	0.00177056
MCCC2	-0.438395	0.000200765
MCL1	-0.38992	0.000515838
MCM2	-0.371992	0.0104846
MCM5	-0.364689	0.00407658
MCM6	-0.477483	0.000587698
MCRS1	-0.359819	0.0137523
MCTS1	-0.447661	0.00139541
MDFI	-1.21541	2.44217e-07
MDFIC	-0.55442	0.000601432
MDH1	-0.409147	0.000648845
MDH2	-0.496789	0.000978811
MDK	-0.555833	0.00467046
MEA1	-0.409602	0.0256308
MEAF6	-0.507498	0.000613533
MED10	-0.355945	0.0382879
MED16	-0.748537	7.06014e-05
MED25	-0.389185	0.00565783
MED28	-0.30313	0.0407568
MED4	-0.716986	4.97009e-06
MED8	-0.384648	0.0183932
MEF2C	-0.545795	0.0117742
MEGF10	-0.707746	8.4579e-05
MEGF6	-0.540645	0.000320252
MEIS1	-0.360132	0.048767
MEMO1	-0.371511	0.0130369
MEPCE	-0.356762	0.0237809
MEST	-0.529697	0.000375798
MET	-0.470639	0.00427947
METAP2	-0.402137	0.00190536
METRN	-0.538335	0.0363972
METTL1	-0.371616	0.0295805
METTL26	-0.386614	0.0198243
METTL5	-0.35659	0.0136913
METTL7A	-0.871535	9.54915e-06
METTL9	-0.470966	0.000861872
MEX3A	-0.383728	0.00453427
MEX3B	-0.440579	0.00317095
MEX3D	-0.57123	0.00200603
MFAP1	-0.460096	0.00385002
MFF	-0.276355	0.0454547
MFSD14A	-0.33315	0.0459596
MFSD2A	-0.59378	4.01947e-05
MFSD9	-0.480513	0.00406023
MGAT4B	-0.401701	0.0116653
MGLL	-0.337978	0.0179921
MGMT	-0.401337	0.0421444
MGP	-0.542554	0.0118663
MGST1	-0.666121	0.000108185
MICOS10	-0.460356	0.00169027
MICU1	-0.303706	0.0451335
MID1	-0.424221	0.000874716
MIDN	-0.64532	2.79607e-06
MIF	-0.550476	0.00202287
MINDY1	-0.738798	2.21655e-10
MIPEP	-0.529453	0.00164503
MIS18A	-0.416313	0.00929909
MKKS	-0.58563	0.000351468
MKRN1	-0.357982	0.0154251
MKRN2	-0.366441	0.0213224
MLF1	-0.581437	7.36264e-05
MLIP	-0.415848	0.0240284
MLKL	-0.587561	0.00159795
MLLT11	-0.7376	1.24995e-08
MLLT3	-0.322846	0.0334058
MLST8	-0.486085	0.00511565
MMAA	-0.577728	0.0218816
MMAB	-0.523199	0.000225571
MMACHC	-0.602825	0.00635479
MMADHC	-0.48951	0.000770251
MMP11	-0.527062	0.0241451
MMP15	-0.544281	0.0138496
MMP16	-0.447267	0.00699993
MMP2	-1.02513	3.49205e-07
MMP9	-2.69001	0.000547066
MMUT	-0.497369	0.00346204
MNS1	-0.575715	0.00075697
MOB1A	-0.324189	0.0100162
MOB1B	-0.375426	0.0099159
MOB3A	-0.350907	0.0387636
MOB3C	-0.436643	0.0339989
MOCS2	-0.321917	0.0425172
MORF4L1	-0.409247	0.0099846
MORF4L2	-0.309103	0.0182482
MORN2	-0.458514	0.0421695
MOSPD3	-0.592857	0.00342942
MPC2	-0.376253	0.0145415
MPDZ	-0.301809	0.0288728
MPG	-0.41896	0.0466491
MPHOSPH10	-0.39882	0.00606922
MPHOSPH6	-0.338577	0.0345437
MPHOSPH8	-0.298611	0.0264137
MPI	-0.694601	2.59308e-06
MPST	-0.448895	0.0105926
MRAP2	-0.50355	0.00175027
MRAS	-0.339119	0.0213865
MRC2	-0.492611	0.00577988
MRFAP1	-0.440439	0.0016878
MRFAP1L1	-0.33257	0.0241642
MRGBP	-0.381974	0.0203209
MRLN	-0.54072	0.0149943
MRM3	-0.367819	0.0444634
MRPL1	-0.408674	0.0225037
MRPL15	-0.438711	0.00748462
MRPL16	-0.374692	0.0132838
MRPL17	-0.406672	0.00978133
MRPL19	-0.418476	0.0052304
MRPL2	-0.425617	0.013512
MRPL20	-0.430607	0.00421696
MRPL22	-0.414353	0.00942614
MRPL23	-0.436822	0.00983006
MRPL24	-0.737136	8.02252e-05
MRPL28	-0.460328	0.00388067
MRPL30	-0.592827	5.50878e-05
MRPL37	-0.529452	0.00061673
MRPL39	-0.521494	0.000770251
MRPL42	-0.369677	0.00387676
MRPL44	-0.424919	0.013037
MRPL48	-0.504269	0.00577513
MRPL49	-0.360879	0.0280485
MRPL51	-0.626457	5.26797e-06
MRPL53	-0.451741	0.012183
MRPL9	-0.298905	0.0402757
MRPS15	-0.558434	9.64798e-05
MRPS17	-0.270191	0.0486764
MRPS18A	-0.438782	0.0168914
MRPS18B	-0.392036	0.0200645
MRPS2	-0.362731	0.0150926
MRPS26	-0.540327	0.00258193
MRPS30	-0.392918	0.00637256
MRPS31	-0.357288	0.0278454
MRPS34	-0.511064	0.00440079
MRPS35	-0.46597	0.00190727
MRPS36	-0.44592	0.00847458
MRPS9	-0.447676	0.000985455
MRTO4	-0.362143	0.0236602
MSH2	-0.413425	0.000483154
MSH6	-0.36338	0.00484692
MSMO1	-0.601204	0.00354569
MSN	-0.719134	8.64311e-07
MT1F	-2.72085	0.000283134
MT1G	-2.28529	4.79717e-09
MT1X	-2.72146	1.68862e-33
MT2A	-2.41745	2.31337e-24
MT3	-1.78162	0.000415474
MTA3	-0.293861	0.0240441
MTCH2	-0.353025	0.0255024
MTFP1	-0.566196	0.00156834
MTFR1	-0.303733	0.0392984
MTFR1L	-0.378225	0.00582544
MTHFD1	-0.249429	0.0335292
MTIF2	-0.342844	0.0111775
MTIF3	-0.370704	0.0164507
MTMR2	-0.402079	0.0107112
MTO1	-0.364646	0.0283341
MTUS1	-0.525708	0.0002154
MTX1	-0.406552	0.0157123
MTX2	-0.353485	0.00985418
MUC3A	-1.34849	0.0310003
MVB12A	-0.348494	0.0316622
MVD	-0.524605	0.00693417
MVK	-0.660754	0.000128989
MXI1	-0.43649	0.00193768
MXRA5	-0.933397	8.1195e-06
MYBPC1	-1.99884	2.22184e-07
MYC	-0.481729	0.000788981
MYCBP	-0.490948	0.00160239
MYCL	-0.754856	6.77811e-07
MYD88	-0.618293	0.000373146
MYH10	-0.362946	0.00365029
MYH9	-0.357701	0.0166234
MYL12A	-0.337664	0.0352279
MYL12B	-0.39099	0.0133491
MYL6	-0.53971	0.000338837
MYL6B	-0.549866	0.00111756
MYO10	-0.717178	0.00126277
MYO18A	-0.2863	0.038382
MYO1B	-0.271057	0.0249445
MYO1D	-0.54343	9.64798e-05
MYO1E	-0.34505	0.045795
MYO6	-0.55737	9.35858e-06
MYOCD	-0.34801	0.00914298
MYOD1	-1.58273	0.00154708
MYOF	-1.63597	9.39687e-20
MZT1	-0.44348	0.0114209
MZT2A	-0.358693	0.0328647
MZT2B	-0.436214	0.0096812
N4BP2	-0.286024	0.0494433
N4BP2L1	-0.416177	0.0240175
NAA20	-0.415115	0.00320757
NAA30	-0.340479	0.0190885
NAA38	-0.664236	0.00137408
NAAA	-0.482669	0.00622224
NAB1	-0.301112	0.0174456
NACA	-0.473301	0.000211145
NADK2	-0.351739	0.00638348
NAE1	-0.265213	0.0255443
NANP	-0.376388	0.0122697
NANS	-0.385452	0.0158252
NAP1L1	-0.474867	0.000255027
NAP1L3	-1.24228	4.5834e-11
NARS2	-0.439849	0.00573549
NASP	-0.384384	0.000446295
NAT10	-0.256885	0.0423045
NAT16	-1.47392	0.0137407
NATD1	-0.502078	0.0012536
NBAS	-0.349291	0.00660256
NBL1	-0.741856	0.00020913
NBN	-0.308821	0.0235512
NBR1	-0.304027	0.0144152
NCAN	-0.931011	3.00784e-08
NCAPD2	-0.592684	7.15769e-08
NCL	-0.287907	0.0222316
NCOA4	-0.498289	0.000156409
NCS1	-0.342066	0.0318492
NDE1	-0.490998	0.000190147
NDFIP2	-0.475192	0.00533279
NDN	-0.531349	0.011394
NDRG1	-1.94179	4.54895e-28
NDRG3	-0.399955	0.00393421
NDRG4	-0.50261	0.0243663
NDUFA10	-0.36305	0.00830605
NDUFA13	-0.408452	0.0194153
NDUFA4L2	-0.739662	0.00136439
NDUFA5	-0.424676	0.00209556
NDUFA8	-0.436022	0.0246848
NDUFA9	-0.584191	3.28418e-06
NDUFAB1	-0.336377	0.0161269
NDUFAF1	-0.487718	0.0153084
NDUFAF3	-0.579145	0.00243963
NDUFB10	-0.403923	0.0178032
NDUFB4	-0.331788	0.0335732
NDUFB8	-0.314267	0.0405532
NDUFC1	-0.385329	0.0321032
NDUFS1	-0.306062	0.0166736
NDUFS4	-0.37483	0.0129114
NDUFS5	-0.686519	1.82526e-07
NDUFS6	-0.416441	0.0175721
NDUFS7	-0.395587	0.0150266
NDUFV2	-0.420038	0.000994492
NECAB1	-1.41538	0.0355699
NECAP2	-0.37748	0.0262486
NECTIN1	-0.660473	0.000102752
NECTIN2	-0.472036	0.0363972
NECTIN4	-1.79826	0.0328609
NEFL	-1.11245	1.04391e-12
NEFM	-0.730754	1.83388e-06
NEIL2	-0.379746	0.0135204
NEK2	-0.326201	0.0203209
NEK7	-0.31879	0.0316135
NELFB	-0.496363	0.00216021
NELFCD	-0.412072	0.000309213
NETO2	-0.480983	0.00154555
NEU1	-0.50282	0.00352073
NEUROD6	-0.565269	0.00133848
NEUROG2	-0.675512	0.0315132
NFATC2	-1.00695	0.0390535
NFATC3	-0.266988	0.0404677
NFE2L3	-0.342479	0.0409016
NFIX	-0.445945	0.00445874
NFKB1	-0.407623	0.0127275
NFKB2	-0.403642	0.013681
NFKBIA	-0.54699	0.00337675
NFS1	-0.342022	0.0160752
NFYA	-0.369003	0.0146973
NGFR	-0.554082	0.0320954
NGLY1	-0.376204	0.00600864
NHEJ1	-0.277746	0.0478887
NIBAN2	-0.448243	0.00306349
NID1	-1.07714	9.35024e-08
NID2	-3.19674	2.22184e-07
NIPAL3	-0.540085	0.000103549
NIPSNAP1	-0.45653	0.000627136
NIPSNAP2	-0.275235	0.0326217
NKAIN1	-0.488184	0.00383415
NKAPD1	-0.349908	0.00967009
NKRF	-0.310415	0.035602
NKX2-2	-0.472052	0.0191648
NLE1	-0.326362	0.0335288
NME1-NME2	-1.32237	1.11123e-05
NOA1	-0.440723	0.00410628
NOB1	-0.452145	0.00263593
NOC2L	-0.509823	0.000219101
NOL4L	-0.301448	0.039963
NOLC1	-0.377975	0.00595504
NOP14	-0.293934	0.0291666
NOP53	-0.442328	0.00351239
NOS2	-0.829277	6.79824e-05
NOS3	-1.09589	0.0152044
NOSIP	-0.434119	0.0133103
NOTCH1	-0.399869	0.0174869
NPAS1	-0.776384	0.000217522
NPC2	-0.536388	0.00633349
NPM1	-0.359927	0.00245771
NPM3	-0.337604	0.0273188
NPNT	-2.7527	2.70827e-05
NPRL3	-0.301529	0.0340173
NPW	-0.47184	0.0315399
NQO1	-0.330392	0.039791
NQO2	-0.413066	0.0124722
NR1D1	-0.528678	0.0039508
NR1H2	-0.363621	0.0354155
NR2F1	-0.62144	0.000225571
NR2F2	-0.9661	0.000501219
NR2F6	-0.390699	0.0497635
NRAS	-0.444961	0.000575355
NRBF2	-0.402406	0.031975
NRDC	-0.263064	0.0249327
NREP	-0.301616	0.00733651
NRN1	-1.00196	1.54132e-15
NRP1	-0.601868	0.00239705
NRSN1	-0.339745	0.0352188
NSDHL	-0.508248	0.002429
NSFL1C	-0.318943	0.0295049
NSMCE1	-0.3835	0.0380728
NSMF	-0.434207	0.00115643
NSUN4	-0.501339	0.000201584
NT5DC1	-0.436385	0.00578159
NT5DC2	-0.37401	0.0219463
NT5M	-0.631031	0.00141387
NTAN1	-0.413255	0.0150772
NTN1	-0.365001	0.0428906
NTPCR	-0.417095	0.00494124
NTRK2	-0.750751	0.0122407
NUAK1	-0.740217	0.000562659
NUBP1	-0.517691	0.00282812
NUCB1	-0.50376	0.00727835
NUCKS1	-0.508237	0.00281795
NUDC	-0.385033	0.00857178
NUDCD1	-0.319623	0.0308533
NUDCD2	-0.294087	0.0424954
NUDT11	-1.12607	2.09771e-08
NUDT14	-0.441099	0.0459154
NUDT15	-0.339134	0.0223098
NUDT16L1	-0.440698	0.0379348
NUDT19	-0.348067	0.0251729
NUDT21	-0.332332	0.0154404
NUDT3	-0.359975	0.00319055
NUDT4	-0.401733	0.00298636
NUDT6	-0.473963	0.0229619
NUDT7	-0.470486	0.0381938
NUP88	-0.337801	0.0154203
NUPR1	-0.409155	0.0487889
NWD2	-0.842369	8.82722e-06
NXT2	-0.488463	0.0237369
NYNRIN	-0.989651	6.15641e-12
OAF	-0.429067	0.0205494
OAT	-0.291465	0.0377949
OAZ1	-0.454508	0.00176694
OAZ2	-0.435986	0.00507703
OCIAD2	-0.394218	0.041582
OCRL	-0.285982	0.0367537
OGFR	-0.492578	0.000240105
OLA1	-0.297162	0.0420604
OLFML2A	-0.51648	0.00803602
OLFML2B	-0.996176	0.0223895
OLIG1	-0.492552	0.0256435
OPN3	-0.868734	3.38185e-05
ORC1	-0.348788	0.0207406
OSBP	-0.307367	0.0383884
OSBPL8	-0.459013	0.000117618
OSBPL9	-0.315683	0.019003
OSCP1	-1.02789	2.79607e-06
OSER1	-0.337644	0.0195473
OSGIN2	-0.392915	0.0394818
OSR1	-0.692289	0.0323911
OSR2	-0.650792	0.017793
OSTF1	-1.14983	0.00092736
OTOF	-0.900346	0.0140685
OTOGL	-0.78903	0.000413166
OTUB1	-0.290029	0.0409016
OTUB2	-0.802879	0.00106402
OTULIN	-0.310275	0.0490813
[truncated: 1,412 more rows]

## Sheet: Table 1 (B)
Table S1. mRNAs with differences between shRNA-scramble and shRNA TRIT1 depleted DMS-273 cells.
B. Upregulated mRNAs in TRIT1 depleted cells
Gene Symbol	log2 Fold Change	Adjusted p-value
AAK1	0.266665	0.0393335
AASS	0.638817	0.00717958
ABCA10	0.970155	0.000105994
ABCA13	1.15475	0.0137645
ABCA5	0.54211	0.00135108
ABCA6	0.841105	0.0263404
ABCA9	0.962611	9.77726e-05
ABCB8	0.316133	0.0198
ABCC10	0.75179	0.00135166
ABCC2	1.25676	1.70381e-07
ABCC3	1.42206	6.77811e-07
ABCC8	0.60158	0.00756957
ABCC9	0.400793	0.00821105
ABHD12B	1.78259	0.0435251
ABI3BP	1.51524	0.0414782
ABLIM3	0.598496	3.494e-05
ABO	1.30052	0.0304919
AC001226.2	1.31997	0.0301188
AC005041.1	0.699453	0.0101551
AC006030.1	0.855361	0.0312818
AC009779.3	0.672032	0.00567504
AC010197.2	0.826524	0.0414732
AC010422.6	0.571375	0.0355373
AC010422.8	0.454126	0.00998824
AC011448.1	0.718717	0.00864507
AC015813.2	0.476429	0.00456138
AC093827.5	1.05187	6.77811e-07
AC097636.1	1.18901	0.00530418
AC104389.5	0.602269	0.0299496
AC104452.1	0.647241	0.000736408
AC112128.1	0.434097	0.0112473
AC116366.2	0.516317	0.0045854
AC138969.1	0.446695	0.00487335
AC139491.7	0.919334	0.00500823
AC244197.3	0.448981	0.0279635
ACACA	0.374307	0.00433569
ACAD11	0.325264	0.021804
ACADL	0.799854	0.0105151
ACKR1	1.72386	8.78782e-06
ACRBP	0.833458	0.0198
ACSF2	0.31697	0.0464579
ACSL6	0.618902	0.000345764
ACSM2A	1.46186	0.0294609
ACTR3C	1.32345	0.0238581
ADAM11	0.386923	0.00208815
ADAM32	1.12634	0.0126899
ADAMTS17	0.703341	0.0176278
ADAMTSL2	0.649089	0.0271269
ADAMTSL3	0.969395	0.000272187
ADGRG2	0.504617	0.0157274
ADGRG4	0.929655	3.05526e-05
ADGRL2	0.677305	0.0307862
ADGRV1	0.772952	0.000615699
ADRA1A	1.10101	0.00835344
AFDN	0.259915	0.0344305
AGAP6	0.493225	0.00726772
AGXT	0.823822	0.0202532
AHI1	0.337955	0.0261097
AHR	0.795841	0.0488461
AIPL1	0.827417	0.015535
AJM1	0.441095	0.0354323
AK7	0.728625	0.0126952
AKAP8L	0.278778	0.025033
AL022238.3	0.608868	0.00119867
AL031708.1	0.762381	0.00882424
AL136295.5	0.493467	0.0204367
AL157935.2	0.596228	0.00124381
AL160272.2	1.33144	0.0197134
AL358113.1	0.924879	0.0189883
AL441992.2	0.847949	1.70431e-06
AL662899.2	0.637986	0.00385487
ALB	1.83606	0.0309348
ALK	1.72649	0.000156003
AMH	0.83128	0.000133267
ANKLE2	0.347761	0.00678881
ANKMY1	0.479117	0.00350417
ANKRD36	0.842145	0.0415696
ANKRD36B	0.913861	6.12247e-07
ANKRD36C	0.975539	1.35453e-05
ANKS3	0.425056	0.0126017
ANKS4B	0.990375	0.0121695
AOAH	0.807783	0.0413532
AOC2	0.876229	0.000795498
AOC3	0.691747	0.0326996
AOPEP	0.411123	0.00800698
AP1S3	0.83016	0.000484434
AP3B2	0.506508	0.00137549
APOBEC3D	0.573193	0.0407307
AQP6	0.902248	0.00445874
ARAP3	0.443908	0.00948349
ARGFX	0.860015	0.0148761
ARHGAP11B	0.49315	0.0137262
ARHGAP15	1.22562	0.00121277
ARHGAP26	0.521065	0.00106298
ARHGAP9	0.987358	2.01319e-07
ARHGEF28	0.413458	0.0114303
ARID1B	0.336502	0.0124438
ARL17A	0.640084	0.000112838
ARL17B	0.692747	0.000918068
ARMC8	0.269663	0.0485909
ASB3	0.368087	0.0263455
ASIC2	1.84087	0.00788814
ASIC3	0.638512	0.000865788
ASTN2	0.7526	1.80039e-06
ATAD2B	0.477215	0.00142746
ATAD3C	0.552212	0.0142873
ATF3	0.494742	0.00597535
ATP10B	1.49368	1.59947e-05
ATP1A4	1.22637	0.0111495
ATP2B3	0.514267	4.27428e-05
ATP6V0A1	0.459897	0.00111252
ATP6V0A2	0.482088	0.0021538
ATP8A2	0.681651	0.0338035
ATP9B	0.783069	2.01938e-05
ATR	0.518234	0.00341878
ATRNL1	0.49731	0.0214171
AUTS2	0.509574	1.76206e-05
AVIL	0.761506	0.015786
AZU1	0.812625	0.0320458
B3GALT1	0.653681	0.00942315
B3GNT6	1.06839	0.0431494
B3GNTL1	0.344393	0.0441851
BCAS3	0.393252	0.0159778
BCL2L15	0.902912	0.000329438
BCLAF3	0.637054	0.00634718
BDKRB2	0.414351	0.0325477
BEST1	0.532027	0.00688552
BICD1	0.336569	0.0197394
BICDL1	0.614705	0.000861453
BIRC6	0.393702	0.01256
BLOC1S6	0.579701	0.00264377
BRAF	0.474114	0.0029942
BRICD5	0.75727	0.00215815
BRIP1	0.580113	6.21371e-05
BSN	0.297265	0.034221
BST1	0.889289	0.0137523
BX255925.3	0.419932	0.00599582
C10orf82	1.04616	0.00895444
C12orf50	0.844703	0.000395037
C17orf113	0.738749	0.000727981
C1orf158	0.849057	0.0409567
C1orf61	0.327136	0.0384436
C2orf50	0.923405	0.0048627
C2orf88	0.826085	0.003287
C3	0.977244	0.00381611
C4BPB	1.03908	0.00827894
C5AR1	0.827606	0.0235351
C5AR2	0.771218	0.00289964
C6orf132	1.14346	3.35642e-05
C6orf141	0.537281	0.00744283
C6orf163	0.700099	0.0151718
CA5B	0.469277	0.00720764
CACNA1B	0.613935	1.98578e-07
CACNA1C	0.72395	0.000262568
CACNB1	0.464582	0.0111388
CACNB2	0.676963	0.012545
CACNG5	1.07248	0.0048642
CACNG8	0.960412	0.0011727
CADM3	1.14335	1.27709e-10
CALCB	0.904953	0.0103555
CAMK2A	0.865767	0.046808
CAPN3	0.863564	0.00014648
CARMIL3	0.380956	0.0146973
CASR	1.26554	0.0123481
CASS4	0.880915	0.0410128
CATSPER2	0.688719	0.00065544
CATSPERG	0.585579	0.0246102
CBS	0.374547	0.00584786
CBWD5	0.465845	0.0409501
CCDC144A	0.475489	0.0113067
CCDC150	0.547944	0.00105665
CCDC154	1.11462	0.00243138
CCDC157	0.523224	0.00883636
CCDC158	0.819286	0.00385769
CCDC17	0.579045	0.0160154
CCDC18	0.306232	0.0453155
CCDC188	0.368369	0.0394147
CCDC30	0.717894	0.000895707
CCDC39	1.01213	0.0320848
CCDC57	0.47356	0.0132809
CCDC66	0.587079	0.00142357
CCDC84	0.5088	0.0331658
CCDC90B	0.538068	0.000351468
CCL16	0.932934	0.0252668
CCL24	0.809314	0.0157581
CCL5	0.534026	0.000869383
CCNL1	0.300836	0.0399774
CCSER1	0.494339	0.0384329
CD163	2.14568	0.000922259
CD226	0.798808	0.0249151
CD34	0.956621	0.000659495
CD3G	0.930178	0.0254409
CDC14C	1.18476	0.000898942
CDH3	0.559768	0.0407394
CDH8	1.07621	0.00364162
CDHR4	1.04592	0.000667095
CDK5RAP3	0.3516	0.011299
CDKL5	0.82111	1.67398e-06
CEACAM19	0.823535	3.1079e-05
CELF4	0.800671	0.00995526
CELSR3	0.477161	0.000591327
CENPK	0.336292	0.0341183
CEP112	0.558798	0.00503499
CEP128	0.607721	0.00101156
CEP295NL	1.90607	0.0079741
CERS5	0.528597	0.00039793
CFAP44	0.666093	0.000351468
CFAP54	0.767803	0.0039912
CFAP92	0.883702	0.00061673
CFAP97D1	0.927254	0.00300624
CFHR2	1.19495	0.000145619
CFLAR	0.405103	0.0132809
CHD2	0.438043	0.00136439
CHD5	0.557076	0.0104763
CHD7	0.490232	0.00145114
CHFR	0.383757	0.0289063
CHGA	0.527371	0.0114303
CHP2	1.25711	0.00972612
CHRM3	0.708947	0.0316656
CHRNA4	0.750258	0.0272657
CHRNB2	0.694306	0.00630893
CIITA	0.940785	0.000550698
CLDN15	0.316435	0.0383444
CLEC3A	1.58122	0.0266264
CLEC7A	1.14917	0.00457966
CLHC1	0.501905	0.0147742
CLN5	0.41899	0.00312312
CLTCL1	0.356394	0.0203693
CNDP1	1.40758	0.0371738
CNIH3	0.386685	0.00239705
CNR2	0.710714	0.0120705
COL19A1	0.483228	0.000273544
COL20A1	1.07546	0.0214423
COL22A1	1.09881	0.0159703
COL28A1	0.942432	0.00160635
COL8A1	1.19074	1.55481e-05
CPB2	0.8348	0.0369359
CPLANE1	0.330577	0.0107809
CPNE7	0.324669	0.0300058
CREG2	0.667409	0.0327663
CRTAM	1.12489	0.0257442
CRX	0.789721	0.00147506
CSMD1	1.50891	0.0158148
CSNK1D	0.305017	0.0172102
CSPP1	0.346915	0.0242779
CTAG2	0.618667	0.00635183
CTIF	0.308886	0.0259002
CTRC	0.910684	0.00267424
CUBN	0.992142	3.04469e-08
CUL9	0.443757	0.035383
CYP1A2	1.12155	0.0371684
CYP26B1	1.09235	0.00349676
CYP2C19	1.00547	0.0461073
CYP2C9	0.869832	0.0443058
CYP3A5	0.926811	0.000299813
CYP4F8	0.921728	0.0154111
CYSLTR1	0.966258	0.000753929
DAAM2	0.505832	0.0156737
DAB1	1.0325	0.000127192
DCUN1D2	0.440987	0.00365029
DDO	0.496922	0.0279001
DENND1B	0.601157	0.0124438
DEPDC5	0.447284	0.0232694
DESI1	0.407576	0.000851111
DGCR8	0.370266	0.0269623
DGKA	0.505274	0.00385769
DGKG	0.656491	6.79824e-05
DIRAS2	0.887363	0.00491589
DIS3L2	0.277175	0.0304524
DLEU7	0.893931	0.00829267
DLG1	0.304813	0.0436755
DLGAP1	0.709355	0.000540777
DMGDH	0.946289	4.17608e-05
DNAAF1	0.695954	0.0149726
DNAH10	0.712129	0.000161572
DND1	0.855381	0.0118677
DNHD1	0.670219	3.35715e-05
DNMT1	0.274441	0.0166207
DOCK3	0.39038	0.0077794
DPH7	0.347999	0.0143423
DPP10	0.313101	0.00930303
DPPA4	1.06424	1.84539e-05
DRP2	0.531725	0.0286721
DSCAM	0.491358	0.00515203
DUOX1	0.705699	0.0096812
DYDC1	1.05515	0.00951868
DZIP1L	0.539553	0.00346175
EFCAB14	0.373394	0.0124116
EFCAB3	0.810019	0.0155331
EGFL8	0.415718	0.0426142
EHBP1L1	0.62784	0.0233439
EID3	0.992658	0.0487126
ENC1	0.32484	0.0112771
ENGASE	0.427058	0.0133665
ENPP5	0.659816	0.00947855
ENTPD2	0.701533	0.0221921
EPG5	0.353969	0.0129486
EPGN	0.974302	0.0112437
EPHA10	0.647182	0.000637544
EPPIN	1.17274	0.000825372
ERBB4	0.759557	0.00179717
ERC1	0.535132	0.00107733
ERVW-1	0.822864	0.00279024
ESPNL	1.03331	0.0166792
EXD1	0.893747	6.60981e-05
EXO5	0.559317	9.03512e-05
EXOSC6	0.27086	0.0290714
EXPH5	0.515705	0.00729419
EYS	0.400355	0.0119233
F5	1.27266	0.00354603
FAM126B	0.383199	0.0191665
FAM131B	0.587008	0.0106213
FAM135A	0.367657	0.0170051
FAM13B	0.394215	0.0467122
FAM163B	1.35017	5.88489e-06
FAM189A1	0.494399	0.0218816
FAM193B	0.336299	0.0341875
FAM228B	0.39509	0.00553475
FAM241A	0.981968	0.0104825
FAM71F2	1.54173	5.05377e-09
FAM83F	0.901274	0.0342966
FANCA	0.494999	0.0017504
FANCB	0.602756	7.19216e-05
FANCD2	0.290302	0.0304919
FARP2	0.30872	0.0369359
FBF1	0.466329	0.004665
FBLIM1	0.526304	0.00866899
FBXL18	0.485301	0.0023014
FBXO15	0.864092	0.00304639
FBXO27	0.700282	0.00263593
FCAR	0.733308	0.0175038
FCRL5	1.23107	0.000544995
FGD5	0.810742	0.0173258
FGF13	0.596932	0.00725148
FGF21	1.29385	2.774e-10
FIG4	0.343492	0.0220469
FLACC1	1.25348	0.0213408
FNDC3B	0.480288	0.0038924
FO393400.1	1.05722	0.00922362
FO681492.1	0.461736	0.0439005
FOXL2NB	0.583683	0.0146041
FOXP1	0.493786	0.00254777
FOXP2	0.328522	0.0151025
FRK	1.09581	0.013017
FRRS1L	0.435933	0.0066078
FRYL	0.615954	0.00247518
FSIP2	1.17377	0.008183
FSTL4	1.08205	1.12606e-08
FTCD	1.05385	0.00200147
FUT1	0.650369	8.58915e-06
FUT2	1.06	0.00583461
GABBR1	0.40684	0.0434351
GABRG2	0.903761	0.000560227
GABRP	0.895401	0.0178549
GADL1	0.734967	0.0383146
GAL3ST4	0.645454	0.00450937
GBP4	0.764511	0.0197075
GCC2	0.759124	0.000255206
GCNT3	1.02887	0.006552
GDAP1	0.677849	3.32793e-05
GGA1	0.287464	0.0489798
GGA3	0.521673	3.32793e-05
GIMAP2	0.914335	0.0171115
GJB1	0.886552	0.000898555
GJC1	0.418965	0.00254777
GLIPR1L2	1.12347	0.000103558
GLP1R	0.513937	0.0099411
GOLGA6A	1.05572	0.0452142
GOLGA8A	0.380013	0.0205808
GOLGA8B	0.446654	0.00736959
GOLGA8N	0.633545	0.0152044
GPATCH8	0.502678	0.000461629
GPR135	0.596416	0.00900798
GPR173	0.620659	0.000325385
GPR21	1.57277	0.00162678
GPR35	0.734307	0.00292623
GPR52	1.39214	0.00084188
GPR65	0.927401	0.00296941
GPRASP1	0.467756	0.00834755
GRIK2	0.484001	0.00882424
GRIN1	0.522936	0.0451886
GRIP1	0.635493	0.0237809
GRIP2	0.53031	0.00890226
GRM6	0.820038	0.0293883
GSDMB	0.611431	0.00144714
GSDMC	1.55779	0.0352737
GTF2H2	0.259788	0.0459154
GTPBP2	0.393998	0.00438338
GUCA1B	0.681565	0.010659
H2AC11	0.809135	0.0129197
H2AC17	1.25992	0.0220823
H2BU1	0.740995	0.00913617
H3C14	1.7435	0.00142357
H4C3	1.95511	0.0119873
H4C5	1.31926	0.0168791
H4C8	1.65858	0.000333299
HACD2	0.397315	0.00431075
HAP1	0.540282	0.0424976
HAPLN4	0.953275	0.000117945
HCAR1	0.96187	0.00448438
HCN3	0.521424	0.0040668
HDAC10	0.375159	0.0218202
HDAC4	0.436436	0.0166736
HDAC8	0.60248	0.000788683
HFE	0.940539	0.00381069
HHLA1	0.721696	0.0121257
HMGA2	1.02422	0.00948349
HOXD4	0.78208	0.00428151
HPN	0.696856	0.00456022
HS3ST1	0.914573	0.000320252
HSD17B2	1.34976	0.00295416
HTN1	1.05249	0.00449668
HTR3B	0.862161	0.0406662
HTRA4	1.34183	0.0113048
HYDIN	0.559048	0.00901132
IDO1	1.07127	0.00148712
IFNLR1	0.509332	0.010701
IFT122	0.447886	0.00468179
IGF2BP1	1.07279	3.32547e-14
IGF2BP2	0.261157	0.0444318
IGFN1	1.14004	7.32164e-05
IGSF9B	0.287508	0.0299979
IHO1	0.724986	0.0253111
IKZF3	0.359972	0.0279217
IL10	1.33877	0.0111448
IL18BP	0.449398	0.0249327
IL1RAP	1.0386	0.018141
IL20RB	0.736467	0.0178593
IL9R	1.3902	0.00213943
INAVA	0.584989	0.00926102
INPP5B	0.417606	0.0323412
INSR	0.56122	0.000209913
INSRR	0.589238	0.00268557
INTS2	0.349249	0.0109213
INVS	0.407471	0.00722546
IP6K3	0.62013	3.32729e-05
IQCN	0.946921	0.00813844
IQGAP3	0.27017	0.0460308
IRGQ	0.297273	0.0356086
ITGA3	0.32368	0.0470867
ITGA7	0.434852	0.00851405
ITIH5	1.0712	8.74292e-05
ITK	1.07966	0.00129482
IZUMO1	0.997114	0.0406397
KALRN	0.512963	0.000315843
KANSL1	0.60136	5.62366e-05
KANTR	0.464576	0.00229802
KAT2A	0.302128	0.0156566
KATNBL1	0.403382	0.0208893
KBTBD12	0.99555	2.74825e-05
KCNAB3	0.522492	0.0128733
KCNC3	0.73771	0.00131293
KCND1	0.546162	0.00209943
KCNE4	1.13059	0.00209556
KCNJ15	1.28064	4.39399e-07
KCNJ6	0.441631	0.00444837
KCNK6	0.322723	0.0249951
KCNQ4	0.407358	0.000375711
KCNQ5	0.43024	0.006552
KCNT1	1.09793	0.0418295
KCNV1	1.36694	1.30604e-05
KHDC4	0.315152	0.0351094
KIAA1328	0.723092	0.00106318
KIAA1549	0.304803	0.0311408
KIAA1755	0.457542	0.0285389
KIAA1841	0.332157	0.0478698
KIAA2012	0.846367	0.00115891
KIF18B	0.429044	0.00457995
KIF1A	0.258303	0.0314818
KIF5A	0.415215	0.00213943
KIF6	0.87749	0.0248739
KLF8	1.29592	0.000860532
KLHDC4	0.285377	0.0389849
KLHL33	1.25372	5.98499e-05
KLK10	0.936899	0.0331659
KLKB1	1.76147	0.0245915
KMT2A	0.312144	0.00711804
KMT2C	0.364739	0.00823638
KNTC1	0.403009	0.00329445
KPNA5	0.477028	0.0021538
KSR2	0.52948	0.0161269
KYNU	1.1898	0.0281396
L3HYPDH	0.421435	0.0327587
L3MBTL4	0.631115	0.00168372
LAIR1	0.979977	0.000203503
LAMA1	0.415881	0.0151348
LAMB4	0.968048	0.000825414
LAMP3	0.900406	0.00289302
LARGE1	0.409374	0.0104036
LARGE2	0.642219	0.00371735
LCA5L	0.631171	0.0183963
LCOR	0.374288	0.00816617
LENG8	0.384143	0.0212964
LGI1	1.04988	0.0111406
LHFPL5	0.816925	0.0222212
LILRB5	0.754588	0.0248739
LIN28A	1.09922	0.0198243
LINC00514	0.884219	0.0396393
LINC00672	0.808067	0.0353285
LIPH	0.916105	0.0157368
LITAFD	0.869724	0.0240911
LPAR2	0.409976	0.0161902
LPP	0.487822	0.00666428
LRCH3	0.530582	0.014805
LRIG2	0.342683	0.0170713
LRRC37A	0.692382	0.00357058
LRRC37A3	1.0801	6.57072e-06
LRRTM4	1.27328	4.05317e-05
LRSAM1	0.356269	0.0200438
LSP1	1.74502	0.0135036
LTB4R	0.506582	0.00975747
LTB4R2	0.399765	0.0447679
LUC7L3	0.313132	0.0172878
LY6G5B	0.63648	0.000413222
LYSMD1	0.299811	0.0204953
LYZ	0.916339	0.00237997
MAK	1.02683	0.0311307
MAP1LC3C	0.938353	0.0012189
MAP3K14	0.277488	0.0412698
MAP4K1	0.863614	0.00482641
MAPK10	0.707006	0.00289964
MAPK12	0.259882	0.0290714
MAT2A	0.424296	0.00264266
MAU2	0.365671	0.00911435
MBD5	0.562721	0.018197
MBP	0.399924	0.0109295
MC1R	0.4539	0.0103826
MCHR2	0.991104	0.0327027
MCTP2	1.60166	0.00312944
MDGA1	0.704265	0.00103639
MDM4	0.713909	0.00129239
MECP2	0.472052	0.00172738
MED12L	0.469357	0.0049577
MEF2B	0.618831	0.0404677
MEFV	0.883441	0.00298922
MEI1	1.27789	0.0178762
MELTF	0.30592	0.0273188
MFAP5	0.708482	0.0266264
MFSD11	0.354046	0.0461073
MFSD4B	0.471597	0.0278552
MGAT5B	0.406774	0.0327027
MIA	1.97166	0.00563863
MICAL3	0.477326	0.000749406
MILR1	0.988188	0.022584
MKRN3	0.34364	0.0497609
MLANA	0.747905	0.0396411
MLH3	0.32044	0.0109182
MLLT6	0.370956	0.00846606
MLXIP	0.256222	0.0315132
MLXIPL	0.301144	0.0361956
MMP14	0.479452	0.00274739
MMS22L	0.262698	0.0320848
MOCOS	0.392236	0.00431868
MORC4	0.500092	0.00135899
MOV10L1	0.918012	0.0141616
MPPE1	0.341868	0.024956
MRO	0.697922	0.0384329
MROH6	0.874059	0.00038044
MROH7	0.793488	0.0179311
MS4A10	0.846515	0.0107805
MSH5	0.578544	0.000895998
MSH5-SAPCD1	0.329751	0.0404677
MSI2	0.462088	0.000117591
MSTO1	0.474156	0.000726388
MT-CYB	0.291753	0.0429393
MTMR7	0.681328	0.0041749
MTRNR2L8	1.30548	0.0208893
MUC20	1.10927	0.000204077
MVP	0.351288	0.0405647
MX1	0.7665	0.00571302
MX2	1.07684	0.0105819
MYH3	0.733034	0.00454693
MYH7B	0.836992	0.000364986
MYLK3	0.745402	0.00188803
MYO19	0.547712	1.36527e-05
MYORG	0.477511	0.00749234
MYT1L	0.725286	0.00855497
NAA25	0.308635	0.0193091
NANOG	0.944496	0.0307185
NAPRT	0.587432	0.0104973
NAT9	0.281494	0.0268147
NAV3	1.12712	0.000102464
NBEA	0.416518	0.0308533
NBEAL1	0.709199	0.00013301
NBEAL2	0.279226	0.0439037
NBPF9	0.291065	0.0444749
NCKAP5	0.596682	0.0395445
NDOR1	0.353054	0.0200645
NEDD4	0.797772	0.000276658
NFASC	0.41844	0.00129441
NFKBIZ	0.580553	0.0367098
NFYC	0.27671	0.0420604
NHLH1	0.562757	0.000269255
NIBAN3	0.85011	0.000562335
NKAIN2	1.79091	0.0246435
NKAIN3	0.923426	6.50013e-06
NKPD1	0.835706	0.00898601
NLRC3	0.966469	0.0112544
NLRP1	0.60011	0.0435537
NMNAT2	0.74086	1.10034e-06
NMNAT3	0.579722	0.000361007
NOP9	0.30298	0.0356045
NOTCH2NLC	0.384545	0.0286948
NPAP1	0.832797	0.0281396
NPAS2	1.099	2.45215e-05
NPDC1	0.308165	0.0196888
NPFFR1	0.978168	0.00325743
NPIPA1	0.384367	0.0435852
NPIPA2	0.60735	0.0129055
NPIPA5	0.293364	0.0328541
NPIPA9	0.305411	0.0269456
NPIPB11	0.547735	0.0231871
NPIPB12	0.442473	0.0121561
NPIPB2	0.621399	0.00985116
NPIPB3	0.678546	0.000103251
NPIPB4	0.950465	0.0289017
NPIPB5	0.805006	0.0474845
NPIPB6	1.05236	0.00092736
NPIPB7	0.870734	0.00159641
NPIPB9	1.14713	0.00209274
NPLOC4	0.44195	0.00011139
NPR2	0.693677	0.0182738
NPTX1	0.402815	0.000336772
NR2E3	1.80257	0.0223957
NSRP1	0.581131	5.59554e-05
NUAK2	0.503705	0.0286721
NUP42	0.306756	0.0342522
NWD1	1.12927	0.00952388
NXNL2	0.791871	0.0390096
OBSCN	0.352073	0.0262327
OGT	0.424207	0.0135697
ONECUT1	1.11083	0.0198057
ONECUT2	0.377295	0.0324949
OPHN1	0.921273	5.17008e-06
OPRM1	1.00723	0.00051637
OR10A2	0.928578	0.0102385
OR10A3	1.02243	0.0478231
OR10A6	2.02869	0.0146081
OR10G3	0.755957	0.0221325
OR10G4	1.04555	0.0167099
OR10H1	1.00239	0.000409172
OR10H5	0.783142	0.0365613
OR10J1	1.22964	0.0185212
OR10K1	1.0727	0.000144562
OR14J1	1.2356	0.0158991
OR1A1	0.882009	0.00455514
OR1D2	0.897955	0.00516077
OR1I1	1.13295	0.00131219
OR2AT4	1.14758	0.00135227
OR2B11	0.722843	0.0282183
OR2L2	0.843813	0.00771265
OR2M3	1.18269	0.00055493
OR2T12	1.45033	2.14513e-08
OR2T33	1.2159	0.000714273
OR4F17	0.739	0.00350371
OR4K17	0.987173	0.000978768
OR51B5	1.29206	0.00635039
OR51I1	2.09347	0.00883885
OR52A1	0.583865	0.0281866
OR52E4	1.62372	7.53597e-05
OR52N1	1.75478	0.000261352
OR56A4	1.17876	0.000454963
OR5A1	1.05647	0.00152968
OR5AU1	0.948254	0.00703723
OR5H14	1.05683	0.0367053
OR6J1	0.858316	0.0343148
OR6Y1	1.07721	0.0179879
OR7A17	0.829168	0.00178152
OR7C1	0.694451	0.0220836
OR7D2	1.0827	0.00168557
OR8A1	0.938842	0.0336672
ORC6	0.430761	0.00313534
OVGP1	0.849116	0.0052988
OXA1L	0.245433	0.026885
P2RX5-TAX1BP3	0.79529	0.000733628
P2RY10	0.921026	0.0183666
PABPC1L	0.452056	0.0124722
PARD3B	0.68661	0.000663972
PARP15	1.3258	0.00207937
PARP6	0.396277	0.00503095
PARP8	0.992923	0.0348176
PCBP4	0.368361	0.00656298
PCDHA10	0.770977	0.00563697
PCDHA4	1.2834	0.024354
PCDHA5	0.869302	0.0148283
PCDHA8	1.11149	0.0370819
PCDHA9	0.880969	0.0234776
PCDHB1	0.658182	0.0150292
PCDHGA12	0.780189	0.0414732
PCDHGA4	0.760064	0.0166234
PCDHGA5	0.861082	0.0166792
PCDHGA6	0.943469	0.000321699
PCDHGA7	1.11259	0.0108505
PCDHGB1	0.754672	0.0179529
PCDHGB2	1.09662	0.00124381
PCDHGB3	0.852024	0.00639392
PCDHGB4	1.3812	0.0010536
PCDHGB5	1.38939	0.0125095
PCDHGB6	1.10561	0.0290714
PCDHGB7	0.772614	0.0383384
PCNX2	0.504831	0.00259131
PCSK7	0.373764	0.0099846
PDE2A	0.324675	0.0200858
PDE4D	0.997934	4.20409e-09
PDE6A	0.780793	0.00185207
PEX5L	0.307156	0.018895
PFN2	0.43376	9.0342e-05
PGBD4	0.587917	0.00279216
PGS1	0.330129	0.042168
PHACTR1	1.01731	0.0218302
PHC3	0.533968	0.00304227
PHF21A	0.369693	0.0016878
PI4KA	0.265502	0.035602
PIEZO1	0.380605	0.00780836
PIGG	0.301844	0.0447508
PIGH	0.300491	0.0384329
PIGL	0.504434	0.0096177
PIGN	0.423573	0.00634718
PILRA	0.785419	0.0039426
PILRB	0.458934	0.00814779
PIP5KL1	0.982813	0.00954978
PJVK	0.724611	0.00978968
PKD1	0.27923	0.0383884
PKD1L1	1.02932	0.0452744
PKD2L2	0.802364	0.00761131
PLA2G4C	0.655828	0.0446279
PLA2G4E	1.26636	0.0203209
PLAAT3	0.510955	0.00362633
PLAC8	0.825115	0.03142
PLGLB2	0.712186	0.0211842
PMFBP1	0.778088	0.000182333
PNN	0.250548	0.0443743
PNPO	0.344902	0.00636064
POLE	0.400212	0.00745274
POLN	1.2975	0.00762476
POLQ	0.363497	0.0111448
POLR2J2	1.0686	0.000120276
POLR2J3	0.302365	0.0152019
POTEC	1.21614	0.00175006
POTEM	1.07796	0.0244147
POU2AF1	0.779269	0.00292358
POU5F1	0.711941	0.0178924
POU5F1B	1.18816	0.00879059
POU5F2	1.27905	4.51252e-05
PPEF2	1.30604	0.0130369
PPFIA1	0.348716	0.041275
PPIP5K1	0.386557	0.038993
PPP1R12B	0.603237	0.000627136
PPP1R3F	0.45974	0.0351131
PPP1R9A	0.369564	0.00257405
PRDM16	2.17626	0.000142403
PRDM5	0.521735	0.0101581
PRH1	0.865837	0.0087955
PRKCE	0.598769	0.000206072
PRKG1	0.562467	0.000349175
PRKN	0.725324	0.0119294
PROM2	0.687828	0.0194608
PRPF40B	0.3545	0.0270896
PRRT4	0.351854	0.0211392
PRSS53	0.727168	0.00335658
PTCHD4	1.16992	0.0322339
PTK2	0.242702	0.0346045
PTPDC1	0.293089	0.0283887
PTPN21	0.459478	0.00808416
PTPRM	0.445513	0.0383884
PUDP	0.608105	1.34281e-06
QRICH2	1.12386	0.000172443
RAB11FIP3	0.316929	0.0312091
RAB4B	0.411709	0.0252851
RAD51B	0.502382	0.00734138
RAD51D	0.396361	0.00972612
RAD54L2	0.276921	0.0361212
RAMP3	1.21635	0.0158628
RANBP17	0.76701	1.84845e-05
RAPGEF5	0.330568	0.0339492
RAPGEFL1	0.425829	0.0308533
RASGEF1B	0.350385	0.0242413
RASGRP3	0.750906	0.0106593
RASGRP4	0.855186	0.0235408
RASL10B	0.548649	0.00026883
RBCK1	0.240314	0.0381737
RBM14-RBM4	0.57927	0.0134888
RBM47	0.654528	0.0247235
RDH16	0.887124	0.00790173
RECQL5	0.394795	0.0105059
REV1	0.434413	0.013073
REV3L	0.567469	0.0015802
RGPD5	0.913017	1.46541e-05
RGS11	0.476153	0.0143418
RGS16	0.593244	0.000465749
RHBDF2	0.437607	0.00468338
RHBDL1	0.579634	0.0121778
RIC3	0.546377	0.000224114
RIMS2	0.651745	0.000979787
RIMS3	0.81806	9.58882e-12
RIPOR3	1.07205	0.0104036
RND1	0.78962	0.047869
RNF112	0.743637	0.000144257
RNF207	0.488365	0.045229
RNF213	0.453565	0.000120276
RNF31	0.271601	0.0408955
RNFT2	0.401614	0.0164858
RORC	0.39023	0.0471741
RPS6KA2	0.448509	0.0350051
RPS6KL1	0.578404	5.47094e-05
RPTOR	0.316151	0.0337577
RSPH10B	0.918792	0.000446676
RTTN	0.685688	0.000334426
RUNDC3A	0.420057	0.0399449
RUNX1T1	0.619291	7.58383e-06
S100A8	1.29219	0.00453819
SAG	0.66065	0.0197678
SAMD12	0.74986	0.000388824
SAPCD1	0.528611	0.0433002
SARDH	0.80749	8.44216e-05
SATL1	0.745075	0.00510974
SCAI	0.338804	0.0320928
SCD5	0.291895	0.0395015
SCG5	1.18847	0.0268579
SCGB3A2	0.950841	0.0104265
SCIMP	1.0775	0.000135713
SCMH1	0.604224	6.17877e-09
SCML4	0.846299	0.0387665
SCN2A	0.898599	7.93011e-06
SCN3B	0.3799	0.00431868
SCN7A	1.35106	0.0410495
SCN8A	0.619539	4.5456e-05
SCN9A	1.12448	0.00161229
SCRT1	0.869711	0.000435365
SCUBE1	0.340378	0.0497609
SEC14L4	0.520593	0.0459154
SEC31B	0.586384	0.000379546
SEMA6C	0.46136	0.000536618
SENP7	0.501336	0.0133424
SERPINA10	1.0165	0.00519926
SERPINB9	0.610862	0.0346212
SFMBT2	1.06629	0.000410036
SFT2D2	0.399246	0.00658768
SGCE	0.315348	0.0241088
SH2B1	0.256365	0.0373327
SH2D3A	0.631823	0.0322024
SHFL	0.350886	0.0396488
SHISA9	1.25214	0.0162943
SIDT1	1.15336	0.00906781
SIMC1	0.323878	0.010814
SIN3B	0.376201	0.00927432
SIRT5	0.360533	0.0223098
SLC12A4	0.461365	0.0338173
SLC12A8	0.423315	0.00276948
SLC13A5	0.689825	0.0126837
SLC15A1	0.976777	0.006991
SLC15A2	1.14101	5.16953e-05
SLC16A6	0.451686	0.0206958
SLC22A25	1.07512	0.0322339
SLC23A3	0.90444	0.0160935
SLC24A4	0.353195	0.0150703
SLC25A16	0.510307	0.0233913
SLC25A29	0.384986	0.0260097
SLC26A10	0.552448	0.000786333
SLC26A8	0.975412	0.00778509
SLC28A2	0.768254	0.0341575
SLC35F5	0.440954	0.000988815
SLC35G2	0.418226	0.00272935
SLC36A2	1.09394	0.00830516
SLC36A3	0.813257	0.0132809
SLC37A2	0.665074	0.00373345
SLC38A10	0.396458	0.00362332
SLC38A5	0.259281	0.0346942
SLC38A6	0.668257	0.00323872
SLC38A9	0.330301	0.0253914
SLC39A10	0.30406	0.022148
SLC39A11	0.437392	0.00701717
SLC39A14	0.320994	0.0415416
SLC3A1	1.24936	4.28873e-05
SLC4A5	0.96237	0.000566425
SLC4A8	0.728589	0.000210044
SLC4A9	1.55112	0.0283647
SLC52A1	0.956006	0.00237544
SLC6A1	0.697971	0.0257899
SLC6A16	0.810143	0.000100068
SLC6A20	0.753271	0.0368425
SLC6A4	0.807457	0.0178362
SLC7A7	0.72117	1.6808e-05
SLC8A2	0.597569	0.000257696
SLCO1A2	1.50629	0.0106469
SLFN12L	1.13053	0.0355568
SLFN14	0.64115	0.0374547
SLFN5	0.940018	0.000395011
SLFNL1	0.768095	0.00024453
SLIT1	0.444886	0.01664
SLITRK5	0.647561	0.0334432
SMG1	0.723466	0.000393177
SMIM17	0.802548	0.00516077
SMIM31	1.21461	0.0303448
SNRNP70	0.293543	0.0330902
SNX11	0.383823	0.0298283
SNX27	0.431497	0.0288572
SNX29	0.399417	0.0120705
SOX1	0.716516	0.00935875
SP100	0.698185	0.000300001
SPACA6	0.699895	0.0140819
SPATA6L	0.971062	0.016556
SPG11	0.354894	0.017622
SPIN3	0.375003	0.0228983
SPIRE2	0.399628	0.0145476
SPN	0.818189	0.000626781
SPON1	0.409011	0.023406
SPRED3	0.752333	0.018622
SPTB	0.534303	0.00218627
SPTLC3	0.742244	0.03523
SRARP	1.13102	0.0255171
SRCIN1	0.571577	6.87454e-05
SREBF1	0.287212	0.0288281
SRL	0.453092	0.01476
SRRM3	0.725504	9.14606e-06
SRRM4	0.436569	0.0151663
SSTR2	0.556229	8.25465e-05
ST8SIA3	0.546547	0.000626781
ST8SIA4	1.01372	0.00919348
STARD8	0.641461	0.0187586
STEAP4	0.935323	0.00614709
STK31	0.958985	0.0409146
STRADA	0.509915	0.000179876
STRIP2	0.426115	0.00432305
STX1A	0.291351	0.048767
STXBP4	0.330825	0.0286552
SUGP2	0.308411	0.0363525
SULT1B1	1.22019	0.0135036
SVOP	0.593204	0.0225051
SYCP1	1.64568	0.00455131
SYN3	0.925039	0.000192285
SYNE2	0.33426	0.0148283
SYNE4	0.685123	0.0406168
SYNGAP1	0.461271	0.00384257
SYNJ2	0.478584	0.00984624
SYPL2	0.463846	0.0114411
SYT14	0.449298	0.000226821
SYT4	0.5711	0.049942
TADA2A	0.326781	0.0148283
TAF15	0.455921	6.2879e-05
TANC1	0.363822	0.015535
TANGO2	0.649286	0.000247994
TAPT1	0.346214	0.0213084
TAS2R13	1.48044	0.0172211
TAS2R19	0.890585	0.0333044
TAS2R3	1.15414	0.00139854
TAS2R30	1.14186	0.00458157
TAS2R31	1.03788	0.046188
TAS2R4	1.08241	4.1442e-06
TAS2R43	1.22156	0.00346204
TAS2R46	1.44868	0.0172672
TAS2R5	0.780541	0.00300624
TAS2R50	1.72416	0.0367327
TBC1D32	0.640794	0.00348489
TBC1D8B	0.595044	0.00250032
TBXA2R	0.768614	0.00249249
TCAF2	0.892162	0.00795989
TCEANC2	0.375854	0.0127755
TCF23	0.723661	0.0413479
TDRD12	1.17324	0.000153046
TERB1	0.806024	0.00882424
TF	0.510464	0.00756701
TFB1M	0.346335	0.045537
TFRC	0.434274	0.00079782
THAP6	0.396125	0.0384017
THY1	0.953675	0.0461281
TIGD1	0.494891	0.00719151
TIMM23B	0.421919	0.0148761
TIMM23B-AGAP6	0.561289	0.00886981
TLCD3B	0.337686	0.0157929
TLL2	0.823541	0.0320967
TLR10	0.969367	0.0109182
TLR3	0.707152	0.000370689
TLR6	0.696019	0.0370697
TLR7	0.748623	0.0327904
TLR9	2.25526	0.00811341
TM4SF19	0.868551	0.0447243
TMC1	1.30257	0.00151813
TMCC1	0.369055	0.0100469
TMEM106A	0.84016	0.0234391
TMEM143	0.390404	0.0293883
TMEM165	0.340755	0.0126899
TMEM175	0.52118	0.0119294
TMEM178B	1.12985	6.7459e-11
TMEM182	0.652998	0.00225536
TMEM212	0.980017	0.0270403
TMEM213	0.868914	0.0134073
TMEM236	0.637515	0.0400432
TMEM267	0.314876	0.0427959
TMEM45A	1.05694	0.0143268
TMEM86B	0.682216	0.00992674
TMPRSS4	0.724218	0.0315132
TNFRSF13C	0.796916	9.03512e-05
TNFRSF9	0.724685	0.00385487
TNFSF14	0.933808	0.0369359
TNRC6A	0.352735	0.0305763
TOGARAM2	1.08905	0.00131242
TPH1	1.05079	0.000277672
TPH2	0.642981	0.00737216
TRAIP	0.37184	0.035781
TRAPPC10	0.385906	0.0108909
TRIM22	0.903706	0.00723186
TRIM34	1.08911	0.0058451
TRIM61	0.888306	0.00832952
TRIM66	0.424646	0.0110808
TRIM73	0.867292	3.71356e-06
TRIO	0.637765	0.00026883
TRPM3	0.7526	0.0027302
TRPV1	0.397172	0.0350768
TSC2	0.312796	0.0170938
TSGA13	0.734295	0.00811943
TSPAN10	0.791662	0.00475512
TSTD2	0.267216	0.0454454
TTLL3	0.487508	0.00195314
TUBGCP6	0.30719	0.0441703
TUNAR	0.678309	0.00183977
TVP23C	0.507553	0.0384273
TYW1B	0.704874	0.00244692
UBAP1L	0.486787	0.0217207
UGGT2	0.430857	0.0107321
UHRF2	0.355066	0.0179849
UNC13A	0.79689	2.64831e-10
UNC13D	0.941056	0.000304287
UNC80	0.832313	1.45564e-06
UNK	0.480857	0.000176051
UPB1	1.05961	0.0223098
UPK3BL1	0.52183	0.00056965
UPK3BL2	0.407166	0.0341499
USHBP1	0.759319	0.0252668
USP36	0.277553	0.0148848
USP6	0.700588	0.0340172
UTS2B	0.762951	0.00239199
VEPH1	0.562313	0.00926102
VPS13B	0.616233	9.6359e-05
VPS13C	0.283276	0.0270567
VPS8	0.408631	0.00468338
VSIG1	0.719775	0.0141678
VSTM2B	0.742856	0.00102251
VWA5B2	0.611783	0.00017461
VWCE	0.408418	0.0164749
WBP2NL	0.878936	0.00802934
WDPCP	0.614031	0.00434724
WDR62	0.538829	5.5877e-05
WDR7	0.406578	0.00610599
WFDC8	1.23251	0.00382553
WNT7B	0.676387	0.0218297
WNT9A	0.406441	0.0183596
WTIP	0.614626	0.00125417
XKR9	0.849076	0.000728423
XRCC2	0.426107	0.00132545
YJEFN3	0.682888	0.000336879
YTHDC2	0.388236	0.00709284
ZBTB16	1.00913	0.0141174
ZBTB37	0.290375	0.0353285
ZBTB8B	0.626896	0.00635479
ZC3H12D	0.768228	0.020073
ZDHHC11	0.495334	0.00532308
ZFP42	1.19882	0.00998346
ZFP69	0.370029	0.00239551
ZFYVE26	0.323658	0.0136913
ZGRF1	0.518635	0.000514196
ZMAT1	0.384241	0.040564
ZNF121	0.505558	0.0106852
ZNF141	0.311528	0.0313869
ZNF154	1.0832	0.0212964
ZNF169	0.610276	0.00533014
ZNF26	0.287372	0.0348039
ZNF331	0.44977	0.00152968
ZNF333	0.51417	0.00115083
ZNF347	0.518518	0.035279
ZNF396	0.578057	0.0356695
ZNF418	0.387465	0.0236602
ZNF439	0.55451	0.0406397
ZNF471	0.579683	0.000438859
ZNF519	0.45865	0.0396183
ZNF544	0.456234	0.000753929
ZNF546	0.584161	0.0105819
ZNF559	0.304069	0.0281597
ZNF567	0.322743	0.0392508
ZNF585B	0.391919	0.022672
ZNF587	0.415	0.0145415
ZNF616	0.385635	0.0352737
ZNF630	0.761905	0.00642331
ZNF66	0.739888	0.00034789
ZNF662	0.966923	0.0177959
ZNF665	0.415275	0.0366528
ZNF670-ZNF695	0.76675	0.00970054
ZNF674	0.540593	0.0022874
ZNF677	0.746312	0.0138652
ZNF684	0.528635	3.48359e-05
ZNF716	0.901827	0.0338529
ZNF724	0.461177	0.0222039
ZNF736	0.419328	0.00316416
ZNF789	0.470085	0.0135056
ZNF793	0.412753	0.0139934
ZNF799	0.55293	0.0390417
ZNF814	0.372684	0.0070328
ZNF829	0.517848	0.00980297
ZNF90	0.929724	0.00246938
ZRANB3	0.337218	0.0232882
ZSCAN22	0.363947	0.0327663
